# Supplementary material for: Addition of dairy lipids and probiotic Lactobacillus fermentum in infant formula programs gut microbiota and entero-insular axis in adult minipigs
Source: Sci Rep. 2018 Aug 3;8:11656. doi: 10.1038/s41598-018-29971-w (PMC6076243; doi:10.1038/s41598-018-29971-w)
Supplement: Supplementary file 2 — Supplementary Table 1 - Dataset 1 [file 41598_2018_29971_MOESM2_ESM.xlsx]

## Sheet: Phylum
Addition of dairy lipids and probiotic Lactobacillus fermentum in infant formula programs gut microbiota and entero-insular axis in adult minipigs
Marion Lemaire1,2, Samir Dou3, Armelle Cahu1, Michèle Formal1, Laurence Le Normand1, Véronique Romé1, Isabelle Nogret1, Stéphanie Ferret-Bernard1, Moez Rhimi4, Isabelle Cuinet2, Cécile Canlet5, Marie Tremblay-Franco5, Pascale Le Ruyet2, Charlotte Baudry2, Philippe Gérard4, Isabelle Le Huërou-Luron1#, Sophie Blat1#*
Supplementary Table1: Effects of dairy lipids and Lf on gut microbiota composition at phylum level
Data were filtered to keep phyla that contributed to at least 0.1% of the microbial community in at least 5% of the samples
FC: Fold change, FDR: False discovery rate
In bold: FDR adjusted p-value < 0.05
Formulas contained as lipids either: only plant lipids (PL), a half-half mixture of plant and dairy lipids (DL) or a half-half mixture of plant and dairy lipids supplemented with Lf (DL+Lf).
DL vs. PL: if FC > 0 --> DL < PL and if log FC < 0 --> DL > PL
DL vs. DL+Lf: if FC > 0 --> DL+Lf > DL and if FC < 0 --> DL+Lf < DL
DL+Lf vs.PL: if FC > 0 --> DL+Lf > PL and if FC < 0 --> DL+Lf < PL
		DL vs. PL		DL vs. DL+Lf		DL+Lf vs.PL
	Phylum	FC	FDR adjusted p-value	FC	FDR adjusted p-value	FC	FDR adjusted p-value
Cluster_1	Proteobacteria	-0.951619	0.151796	-0.816031	0.247697	0.135588	0.809075
Cluster_112	Actinobacteria	-0.671163	0.614737	0.812994	0.627827	1.48416	0.609585
Cluster_129	Tenericutes	4.44547	0.0430481	3.09391	0.247697	-1.35156	0.609585
Cluster_13	Firmicutes	0.740059	0.0430481	0.470792	0.247697	-0.269266	0.609585
Cluster_192	Fibrobacteres	2.06271	0.438124	-6.9706	0.247697	-9.03331	0.0734855
Cluster_2	Bacteroidetes	0.226205	0.566135	0.0371257	0.908975	-0.189079	0.668673
Cluster_8	Fusobacteria	-4.99771	0.00235414	1.64593	0.291955	6.64364	4.21725e-05

## Sheet: Genus
Addition of dairy lipids and probiotic Lactobacillus fermentum in infant formula programs gut microbiota and entero-insular axis in adult minipigs
Marion Lemaire1,2, Samir Dou3, Armelle Cahu1, Michèle Formal1, Laurence Le Normand1, Véronique Romé1, Isabelle Nogret1, Stéphanie Ferret-Bernard1, Moez Rhimi4, Isabelle Cuinet2, Cécile Canlet5, Marie Tremblay-Franco5, Pascale Le Ruyet2, Charlotte Baudry2, Philippe Gérard4, Isabelle Le Huërou-Luron1#,Sophie Blat1#*
Supplementary Table 1: Effects of dairy lipids and Lf on gut microbiota composition at genus level
Data were filtered to keep genera that contributed to at least 0.1% of the microbial community in at least 5% of the samples
FC: Fold change, FDR: False discovery rate
In bold: FDR adjusted p-value < 0.05
Formulas contained as lipids either: only plant lipids (PL), a half-half mixture of plant and dairy lipids (DL) or a half-half mixture of plant and dairy lipids supplemented with Lf (DL+Lf).
DL vs. PL: if FC > 0 --> DL < PL and if log FC < 0 --> DL > PL
DL vs. DL+Lf: if FC > 0 --> DL+Lf > DL and if FC < 0 --> DL+Lf < DL
DL+Lf vs.PL: if FC > 0 --> DL+Lf > PL and if FC < 0 --> DL+Lf < PL
						DL vs. PL		DL vs. DL+Lf		DL+Lf vs.PL
	Phylum	Class	Order	Family	Genus	FC	FDR adjusted p-value	FC	FDR adjusted p-value	FC	FDR adjusted p-value
Cluster_1	Proteobacteria	Gammaproteobacteria	Enterobacteriales	Enterobacteriaceae	Escherichia-Shigella	-1.91659	0.619247	-1.42936	0.781439	0.487224	0.99555
Cluster_102	Bacteroidetes	Bacteroidia	Bacteroidales	Rikenellaceae	dgA-11 gut group	1.04222	0.904755	0.324739	0.982639	-0.717478	0.99555
Cluster_103	Firmicutes	Clostridia	Clostridiales	Ruminococcaceae	Ruminiclostridium 9	-0.8917	0.904755	-1.07137	0.899438	-0.179672	0.99555
Cluster_104	Firmicutes	Clostridia	Clostridiales	Ruminococcaceae	Ruminococcaceae UCG-013	0.442447	0.923106	0.947135	0.903394	0.504688	0.99555
Cluster_105	Proteobacteria	Deltaproteobacteria	Desulfuromonadales	GR-WP33-58	unknown genus	-0.284352	0.969194	1.03448	0.915272	1.31884	0.99555
Cluster_109	Firmicutes	Clostridia	Clostridiales	Peptostreptococcaceae	Multi-affiliation	0.0719537	0.988581	2.10961	0.688395	2.03766	0.710704
Cluster_11	Bacteroidetes	Bacteroidia	Bacteroidales	Rikenellaceae	Rikenellaceae RC9 gut group	0.0336709	0.988581	1.07201	0.781439	1.03834	0.884824
Cluster_112	Actinobacteria	Coriobacteriia	Coriobacteriales	Coriobacteriaceae	Collinsella	-0.900667	0.904755	2.27793	0.637328	3.1786	0.216533
Cluster_117	Firmicutes	Clostridia	Clostridiales	Ruminococcaceae	Ruminococcaceae UCG-014	-0.514667	0.904755	-0.955464	0.876323	-0.440796	0.99555
Cluster_122	Firmicutes	Clostridia	Clostridiales	Ruminococcaceae	Oscillibacter	0.632039	0.904755	0.0862242	0.986461	-0.545815	0.99555
Cluster_129	Tenericutes	Mollicutes	Anaeroplasmatales	Anaeroplasmataceae	Anaeroplasma	4.42064	0.114221	3.75688	0.172741	-0.663758	0.99555
Cluster_13	Firmicutes	Clostridia	Clostridiales	Christensenellaceae	Christensenellaceae R-7 group	1.14467	0.749773	1.14154	0.781439	-0.0031268	0.997508
Cluster_133	Proteobacteria	Alphaproteobacteria	Rhodospirillales	Rhodospirillaceae	Thalassospira	-0.0267422	0.992861	-0.00708616	0.995866	0.019656	0.997039
Cluster_137	Firmicutes	Clostridia	Clostridiales	Ruminococcaceae	Anaerotruncus	-0.678185	0.904755	-0.440478	0.946581	0.237707	0.99555
Cluster_14	Firmicutes	Negativicutes	Selenomonadales	Veillonellaceae	Anaerovibrio	0.600648	0.904755	0.544793	0.940686	-0.0558542	0.99555
Cluster_142	Proteobacteria	Alphaproteobacteria	Rickettsiales	Rickettsiales Incertae Sedis	Candidatus Odyssella	-0.0758709	0.988581	-0.351455	0.982639	-0.275584	0.99555
Cluster_149	Firmicutes	Clostridia	Clostridiales	Ruminococcaceae	Ruminococcaceae UCG-008	1.45079	0.780237	0.530493	0.940686	-0.920292	0.99555
Cluster_151	Firmicutes	Clostridia	Clostridiales	Clostridiales vadinBB60 group	unknown genus	1.42194	0.780237	0.873889	0.91705	-0.548054	0.99555
Cluster_152	Firmicutes	Clostridia	Clostridiales	Family XIII	[Eubacterium] nodatum group	0.758619	0.904755	3.70681	0.205664	2.94819	0.378601
Cluster_157	Firmicutes	Clostridia	Clostridiales	Ruminococcaceae	unknown genus	-1.00276	0.887618	-1.43815	0.781439	-0.435391	0.99555
Cluster_159	Actinobacteria	Coriobacteriia	Coriobacteriales	Coriobacteriaceae	unknown genus	-0.888874	0.904755	0.120365	0.986461	1.00924	0.99555
Cluster_16	Firmicutes	Clostridia	Clostridiales	Lachnospiraceae	Blautia	-1.1636	0.780237	-0.571012	0.940686	0.59259	0.99555
Cluster_164	Firmicutes	Clostridia	Clostridiales	Lachnospiraceae	Lachnospiraceae AC2044 group	-0.544642	0.928753	7.49762	0.0132139	8.04226	0.00508867
Cluster_165	Firmicutes	Bacilli	Lactobacillales	Streptococcaceae	Lactococcus	-5.13393	0.157106	-3.16657	0.781439	1.96736	0.946758
Cluster_166	Firmicutes	Clostridia	Clostridiales	Ruminococcaceae	Faecalibacterium	2.86185	0.248447	2.89507	0.781439	0.033221	0.99555
Cluster_168	Firmicutes	Clostridia	Clostridiales	Ruminococcaceae	Flavonifractor	-4.51922	0.157106	3.14385	0.654831	7.66307	0.00594542
Cluster_169	Proteobacteria	Betaproteobacteria	Burkholderiales	Alcaligenaceae	Sutterella	-0.32412	0.953655	-1.01689	0.903394	-0.692769	0.99555
Cluster_17	Firmicutes	Clostridia	Clostridiales	Ruminococcaceae	Ruminococcaceae NK4A214 group	0.79123	0.904755	-1.25425	0.781439	-2.04548	0.269534
Cluster_179	Bacteroidetes	Bacteroidia	Bacteroidales	Porphyromonadaceae	Butyricimonas	-1.50953	0.829111	0.808406	0.951563	2.31794	0.99555
Cluster_18	Firmicutes	Clostridia	Clostridiales	Ruminococcaceae	Ruminococcaceae UCG-005	0.666288	0.904755	0.272559	0.98056	-0.39373	0.99555
Cluster_186	Proteobacteria	Deltaproteobacteria	Desulfovibrionales	Desulfovibrionaceae	Bilophila	-4.19399	0.157106	0.704034	0.945512	4.89802	0.126531
Cluster_190	Firmicutes	Clostridia	Clostridiales	Ruminococcaceae	Candidatus Soleaferrea	1.71023	0.780237	1.88245	0.797233	0.172213	0.99555
Cluster_192	Fibrobacteres	Fibrobacteria	Fibrobacterales	Fibrobacteraceae	Fibrobacter	2.51234	0.619247	-6.74816	0.0672342	-9.2605	0.00157384
Cluster_193	Actinobacteria	Coriobacteriia	Coriobacteriales	Coriobacteriaceae	Atopobium	0.307461	0.988581	4.26106	0.510208	3.95359	0.21829
Cluster_195	Firmicutes	Clostridia	Clostridiales	Lachnospiraceae	[Eubacterium] ruminantium group	2.06439	0.780237	0.420513	0.982639	-1.64387	0.871416
Cluster_2	Bacteroidetes	Bacteroidia	Bacteroidales	Prevotellaceae	Prevotellaceae NK3B31 group	0.635893	0.904755	0.433914	0.940686	-0.201979	0.99555
Cluster_200	Firmicutes	Clostridia	Clostridiales	Clostridiaceae 1	Clostridium sensu stricto 1	0.687092	0.904755	0.648847	0.940686	-0.0382449	0.99555
Cluster_203	Firmicutes	Clostridia	Clostridiales	Lachnospiraceae	Hungatella	-9.26312	0.0079904	-2.63961	0.797233	6.62351	0.0255593
Cluster_205	Firmicutes	Clostridia	Clostridiales	Lachnospiraceae	Lachnospira	0.729646	0.904755	-1.43686	0.797233	-2.16651	0.653261
Cluster_208	Bacteroidetes	Bacteroidia	Bacteroidales	Rikenellaceae	Alistipes	-0.60229	0.904755	-0.0491332	0.986461	0.553157	0.99555
Cluster_209	Firmicutes	Clostridia	Clostridiales	Lachnospiraceae	Shuttleworthia	-0.287796	0.97216	-3.06349	0.510208	-2.77569	0.422442
Cluster_21	Firmicutes	Bacilli	Lactobacillales	Lactobacillaceae	Lactobacillus	-0.397684	0.928753	-0.229221	0.982639	0.168462	0.99555
Cluster_216	Proteobacteria	Epsilonproteobacteria	Campylobacterales	Helicobacteraceae	Helicobacter	-0.111542	0.988581	-1.45921	0.903394	-1.34767	0.99555
Cluster_217	Bacteroidetes	Bacteroidia	Bacteroidales	Porphyromonadaceae	Parabacteroides	-1.15753	0.780237	-0.65397	0.932936	0.50356	0.99555
Cluster_218	Firmicutes	Clostridia	Clostridiales	Lachnospiraceae	Multi-affiliation	0.127372	0.988581	0.865981	0.915272	0.73861	0.99555
Cluster_219	Bacteroidetes	Bacteroidia	Bacteroidales	Prevotellaceae	Prevotellaceae UCG-001	-0.820722	0.904755	0.368867	0.982639	1.18959	0.99555
Cluster_22	Bacteroidetes	Bacteroidia	Bacteroidales	Bacteroidales S24-7 group	unknown genus	-0.0301025	0.988581	-0.341358	0.940686	-0.311255	0.99555
Cluster_222	Bacteroidetes	Bacteroidia	Bacteroidales	Porphyromonadaceae	unknown genus	-1.7546	0.76894	-9.97749	0.000836115	-8.22289	0.00695054
Cluster_223	Firmicutes	Clostridia	Clostridiales	Lachnospiraceae	Coprococcus 1	0.68817	0.904755	-0.417912	0.967339	-1.10608	0.99555
Cluster_228	Firmicutes	Clostridia	Clostridiales	Lachnospiraceae	Lachnospiraceae UCG-004	0.308892	0.969194	-0.870919	0.940686	-1.17981	0.99555
Cluster_23	Bacteroidetes	Bacteroidia	Bacteroidales	Prevotellaceae	Prevotella 2	0.566498	0.904755	-5.21122	0.00155632	-5.77772	0.00113272
Cluster_235	Firmicutes	Clostridia	Clostridiales	Ruminococcaceae	Intestinimonas	-6.30836	0.151298	-4.71541	0.283735	1.59295	0.95229
Cluster_237	Firmicutes	Clostridia	Clostridiales	Lachnospiraceae	Eisenbergiella	-3.40313	0.447513	0.960552	0.940686	4.36369	0.137537
Cluster_24	Bacteroidetes	Bacteroidia	Bacteroidales	Prevotellaceae	Alloprevotella	-0.318991	0.930471	-0.035555	0.986461	0.283436	0.99555
Cluster_240	Bacteroidetes	Bacteroidia	Bacteroidales	Prevotellaceae	Prevotellaceae UCG-004	-0.852272	0.904755	-1.04215	0.932936	-0.189883	0.99555
Cluster_25	Firmicutes	Clostridia	Clostridiales	Ruminococcaceae	Ruminococcaceae UCG-002	0.912988	0.875633	0.808392	0.903394	-0.104597	0.99555
Cluster_256	Firmicutes	Clostridia	Clostridiales	Lachnospiraceae	Lachnospiraceae UCG-001	0.725576	0.904755	0.186968	0.986461	-0.538608	0.99555
Cluster_27	Bacteroidetes	Bacteroidia	Bacteroidales	Prevotellaceae	Prevotellaceae UCG-003	-0.752797	0.904755	0.0941204	0.986461	0.846918	0.99555
Cluster_273	Firmicutes	Clostridia	Clostridiales	Peptostreptococcaceae	Peptoclostridium	-4.05614	0.157106	4.53808	0.171335	8.59422	0.00230472
Cluster_288	Actinobacteria	Coriobacteriia	Coriobacteriales	Coriobacteriaceae	Enterorhabdus	-1.10714	0.904755	-0.716794	0.940686	0.390346	0.99555
Cluster_29	Firmicutes	Clostridia	Clostridiales	Lachnospiraceae	Lachnoclostridium	-2.50242	0.157106	1.43963	0.781439	3.94205	0.00695054
Cluster_290	Firmicutes	Clostridia	Clostridiales	Lachnospiraceae	Marvinbryantia	-0.356064	0.953655	-0.536054	0.946581	-0.17999	0.99555
Cluster_299	Firmicutes	Clostridia	Clostridiales	Ruminococcaceae	Ruminococcaceae UCG-010	1.00308	0.875633	0.702813	0.932936	-0.300263	0.99555
Cluster_3	Bacteroidetes	Bacteroidia	Bacteroidales	Bacteroidaceae	Bacteroides	-1.0225	0.780237	-0.109642	0.986461	0.912857	0.946758
Cluster_30	Firmicutes	Bacilli	Lactobacillales	Enterococcaceae	Enterococcus	-6.67321	0.0383244	-1.82131	0.785441	4.8519	0.0198646
Cluster_309	Firmicutes	Clostridia	Clostridiales	Lachnospiraceae	Pseudobutyrivibrio	-1.11673	0.904755	0.566407	0.946581	1.68314	0.946758
Cluster_31	Firmicutes	Clostridia	Clostridiales	Lachnospiraceae	Coprococcus 3	0.498016	0.906005	-1.2347	0.797233	-1.73272	0.690115
Cluster_318	Firmicutes	Erysipelotrichia	Erysipelotrichales	Erysipelotrichaceae	Turicibacter	0.304132	0.979482	0.258622	0.986461	-0.0455093	0.99555
Cluster_323	Proteobacteria	Epsilonproteobacteria	Campylobacterales	Campylobacteraceae	Campylobacter	2.32667	0.780237	1.88632	0.781439	-0.44035	0.99555
Cluster_327	Firmicutes	Clostridia	Clostridiales	Lachnospiraceae	Tyzzerella 3	-0.246609	0.979482	-0.0564175	0.986461	0.190192	0.99555
Cluster_343	Firmicutes	Clostridia	Clostridiales	Lachnospiraceae	Coprococcus 2	4.39756	0.157106	0.380859	0.982639	-4.0167	0.216533
Cluster_354	Firmicutes	Clostridia	Clostridiales	Lachnospiraceae	Lachnospiraceae UCG-003	2.57226	0.780237	0.710561	0.951563	-1.8617	0.946758
Cluster_359	Actinobacteria	Actinobacteria	Micrococcales	Micrococcaceae	Rothia	-4.21814	0.182811	-1.4914	0.940686	2.72674	0.645415
Cluster_363	Firmicutes	Clostridia	Clostridiales	Ruminococcaceae	Ruminococcaceae UCG-009	0.214799	0.988581	-0.658786	0.940686	-0.873585	0.99555
Cluster_366	Firmicutes	Clostridia	Clostridiales	Lachnospiraceae	Lachnospiraceae UCG-008	-1.13952	0.904755	0.0752533	0.986461	1.21478	0.99555
Cluster_37	Firmicutes	Clostridia	Clostridiales	Lachnospiraceae	Roseburia	2.89761	0.151298	2.92845	0.172741	0.0308448	0.99555
Cluster_377	Firmicutes	Clostridia	Clostridiales	Ruminococcaceae	Ruminiclostridium	-0.0102793	0.994654	1.34861	0.903394	1.35889	0.99555
Cluster_382	Tenericutes	Mollicutes	NB1-n	unknown family	unknown genus	3.36102	0.212576	2.47002	0.654831	-0.890995	0.99555
Cluster_386	Firmicutes	Clostridia	Clostridiales	Ruminococcaceae	Oscillospira	-1.33358	0.879647	-2.36514	0.654831	-1.03156	0.99555
Cluster_39	Proteobacteria	Gammaproteobacteria	Enterobacteriales	Enterobacteriaceae	Citrobacter	-6.74539	0.0582926	-3.65251	0.525794	3.09288	0.315928
Cluster_393	Firmicutes	Clostridia	Clostridiales	Peptococcaceae	unknown genus	-0.486306	0.950357	-0.347975	0.982639	0.138331	0.99555
Cluster_4	Firmicutes	Clostridia	Clostridiales	Peptostreptococcaceae	Terrisporobacter	1.56896	0.780237	2.24449	0.681751	0.675526	0.99555
Cluster_40	Firmicutes	Clostridia	Clostridiales	Ruminococcaceae	Ruminococcus 2	0.42647	0.928753	1.54722	0.781439	1.12075	0.965352
Cluster_406	Firmicutes	Clostridia	Clostridiales	Lachnospiraceae	Fusicatenibacter	0.193045	0.988581	0.339516	0.982639	0.146471	0.99555
Cluster_409	Firmicutes	Clostridia	Clostridiales	Ruminococcaceae	Hydrogenoanaerobacterium	-0.420951	0.953655	-1.39078	0.903394	-0.969828	0.99555
Cluster_421	Firmicutes	Clostridia	Clostridiales	Ruminococcaceae	Ruminiclostridium 5	0.339764	0.953655	0.254038	0.982639	-0.0857259	0.99555
Cluster_429	Firmicutes	Clostridia	Clostridiales	Lachnospiraceae	[Eubacterium] hallii group	0.712719	0.904755	1.06747	0.91705	0.354754	0.99555
Cluster_435	Firmicutes	Clostridia	Clostridiales	Peptostreptococcaceae	Intestinibacter	1.64495	0.879647	1.56231	0.895659	-0.0826327	0.99555
Cluster_44	Proteobacteria	Deltaproteobacteria	Desulfovibrionales	Desulfovibrionaceae	Desulfovibrio	-0.992215	0.887618	-0.203517	0.982639	0.788698	0.99555
Cluster_445	Firmicutes	Clostridia	Clostridiales	Ruminococcaceae	Ruminococcaceae UCG-004	-0.597472	0.928753	1.23083	0.903394	1.82831	0.946758
Cluster_448	Firmicutes	Clostridia	Clostridiales	Lachnospiraceae	Lachnospiraceae NC2004 group	-0.863065	0.904755	-0.329426	0.982639	0.533639	0.99555
Cluster_45	Firmicutes	Clostridia	Clostridiales	Ruminococcaceae	Subdoligranulum	0.542834	0.904755	-0.53156	0.940686	-1.07439	0.99555
Cluster_46	Firmicutes	Bacilli	Lactobacillales	Streptococcaceae	Streptococcus	-1.88266	0.749773	-0.159635	0.986461	1.72302	0.73971
Cluster_464	Firmicutes	Clostridia	Clostridiales	Ruminococcaceae	Ruminiclostridium 1	2.55963	0.733028	3.60064	0.681751	1.04101	0.99555
Cluster_486	Firmicutes	Clostridia	Clostridiales	Lachnospiraceae	Lachnospiraceae NK4B4 group	2.28095	0.780237	-0.208097	0.986461	-2.48905	0.710762
Cluster_499	Firmicutes	Clostridia	Clostridiales	Family XIII	Family XIII UCG-001	-0.696247	0.909605	-0.169363	0.986461	0.526885	0.99555
Cluster_50	Bacteroidetes	Bacteroidia	Bacteroidales	Bacteroidales RF16 group	unknown genus	-0.670911	0.904755	2.2674	0.654831	2.93831	0.216533
Cluster_502	Bacteroidetes	Bacteroidia	Bacteroidales	Prevotellaceae	Prevotella 1	-6.68008	0.114221	-2.66243	0.781439	4.01765	0.388472
Cluster_51	Firmicutes	Clostridia	Clostridiales	Lachnospiraceae	[Ruminococcus] gauvreauii group	-0.685207	0.904755	-0.520657	0.940686	0.16455	0.99555
Cluster_512	Firmicutes	Clostridia	Clostridiales	Family XIII	Mogibacterium	1.84265	0.904755	0.524642	0.982639	-1.31801	0.99555
Cluster_52	Bacteroidetes	Bacteroidia	Bacteroidales	Prevotellaceae	unknown genus	1.35567	0.829111	-2.47242	0.688395	-3.82809	0.315928
Cluster_54	Firmicutes	Clostridia	Clostridiales	Ruminococcaceae	[Eubacterium] coprostanoligenes group	-0.721306	0.904755	-0.690775	0.91705	0.0305308	0.99555
Cluster_546	Firmicutes	Clostridia	Clostridiales	Family XIII	[Eubacterium] brachy group	-6.36477	0.114221	-1.66699	0.915272	4.69778	0.254799
Cluster_57	Bacteroidetes	Bacteroidia	Bacteroidales	p-2534-18B5 gut group	unknown genus	-1.15377	0.729256	-10.7633	0.000122233	-9.60956	0.00118275
Cluster_58	Firmicutes	Clostridia	Clostridiales	Ruminococcaceae	Ruminococcus 1	0.655149	0.904755	1.50633	0.654831	0.851178	0.99555
Cluster_580	Firmicutes	Clostridia	Clostridiales	Family XI	Sedimentibacter	3.61386	0.38476	2.35004	0.797233	-1.26382	0.99555
Cluster_59	Firmicutes	Clostridia	Clostridiales	Lachnospiraceae	unknown genus	-0.0591836	0.988581	-0.442967	0.940686	-0.383784	0.99555
Cluster_62	Proteobacteria	Gammaproteobacteria	Pasteurellales	Pasteurellaceae	Actinobacillus	3.91228	0.38476	1.89387	0.797233	-2.01841	0.95229
Cluster_64	Firmicutes	Clostridia	Clostridiales	Lachnospiraceae	Lachnospiraceae NK4A136 group	1.41137	0.694652	2.15314	0.425303	0.741771	0.99555
Cluster_674	Actinobacteria	Coriobacteriia	Coriobacteriales	Coriobacteriaceae	Adlercreutzia	-3.97435	0.38476	-5.91312	0.124922	-1.93876	0.690115
Cluster_676	Firmicutes	Clostridia	Clostridiales	Lachnospiraceae	Anaerosporobacter	0.0673361	0.988581	2.16682	0.781439	2.09948	0.95229
Cluster_712	Firmicutes	Clostridia	Clostridiales	Family XIII	unknown genus	-1.99113	0.796866	-1.07774	0.940686	0.913397	0.99555
Cluster_762	Bacteroidetes	Bacteroidia	Bacteroidales	Prevotellaceae	Prevotella 7	4.48239	0.182811	-1.70752	0.797233	-6.18991	0.0654262
Cluster_793	Proteobacteria	Alphaproteobacteria	Rhodospirillales	Rhodospirillaceae	unknown genus	-1.54693	0.887618	-1.38401	0.932936	0.162922	0.99555
Cluster_8	Fusobacteria	Fusobacteriia	Fusobacteriales	Fusobacteriaceae	Fusobacterium	-5.03096	0.0079904	2.75873	0.205664	7.78969	6.00369e-06
Cluster_81	Firmicutes	Clostridia	Clostridiales	Lachnospiraceae	Anaerostipes	0.635294	0.904755	0.992321	0.903394	0.357027	0.99555
Cluster_83	Firmicutes	Clostridia	Clostridiales	Lachnospiraceae	Lachnospiraceae FCS020 group	0.344689	0.953655	0.970378	0.903394	0.625689	0.99555
Cluster_86	Firmicutes	Clostridia	Clostridiales	Family XIII	Family XIII AD3011 group	-0.306234	0.953655	-0.520457	0.940686	-0.214222	0.99555
Cluster_89	Bacteria	Firmicutes	Clostridia	Clostridiales	Lachnospiraceae	0.602785	0.904755	1.33058	0.797233	0.727793	0.99555
Cluster_91	Bacteria	Firmicutes	Clostridia	Clostridiales	Lachnospiraceae	1.05915	0.887618	1.15361	0.867236	0.094459	0.99555
Cluster_93	Bacteria	Firmicutes	Clostridia	Clostridiales	Ruminococcaceae	0.849625	0.904755	1.00055	0.903394	0.150927	0.99555
Cluster_97	Bacteria	Firmicutes	Clostridia	Clostridiales	Lachnospiraceae	1.41862	0.780237	-0.650476	0.940686	-2.06909	0.644088
Cluster_99	Bacteria	Firmicutes	Clostridia	Clostridiales	Ruminococcaceae	0.0631002	0.988581	-0.0134558	0.995866	-0.076556	0.99555

## Sheet: OTU
Addition of dairy lipids and probiotic Lactobacillus fermentum in infant formula programs gut microbiota and entero-insular axis in adult minipigs
Marion Lemaire1,2, Samir Dou3, Armelle Cahu1, Michèle Formal1, Laurence Le Normand1, Véronique Romé1, Isabelle Nogret1, Stéphanie Ferret-Bernard1, Moez Rhimi4, Isabelle Cuinet2, Cécile Canlet5, Marie Tremblay-Franco5, Pascale Le Ruyet2, Charlotte Baudry2, Philippe Gérard4, Isabelle Le Huërou-Luron1#,Sophie Blat1#*
Supplementary Table 1: Effects of dairy lipids and Lf on gut microbiota composition at OTU level
Data were filtered to keep OTUs that contributed to at least 0.1% of the microbial community in at least 5% of the samples
FC: Fold change, FDR: False discovery rate
In bold: FDR adjusted p-value < 0.05
Formulas contained as lipids either: only plant lipids (PL), a half-half mixture of plant and dairy lipids (DL) or a half-half mixture of plant and dairy lipids supplemented with Lf (DL+Lf). OTU, operational taxonomic unit.
DL vs. PL: if FC > 0 --> DL < PL and if log FC < 0 --> DL > PL
DL vs. DL+Lf: if FC > 0 --> DL+Lf > DL and if FC < 0 --> DL+Lf < DL
DL+Lf vs.PL: if FC > 0 --> DL+Lf > PL and if FC < 0 --> DL+Lf < PL
							DL vs. PL		DL vs. DL+Lf		DL+Lf vs.PL
	Phylum	Class	Order	Family	Genus	Specie	FC	FDR adjusted p-value	FC	FDR adjusted p-value	FC	FDR adjusted p-value
Cluster_1	Proteobacteria	Gammaproteobacteria	Enterobacteriales	Enterobacteriaceae	Escherichia-Shigella	Multi-affiliation	-2.00766	0.747615	-0.918015	0.85496	1.08964	0.836494
Cluster_10	Bacteroidetes	Bacteroidia	Bacteroidales	Prevotellaceae	Prevotellaceae NK3B31 group	unknown species	-2.07226	0.548009	-2.43801	0.510917	-0.365754	0.955873
Cluster_100	Bacteroidetes	Bacteroidia	Bacteroidales	Prevotellaceae	Alloprevotella	unknown species	0.454162	0.918246	1.51639	0.776373	1.06223	0.836494
Cluster_101	Bacteroidetes	Bacteroidia	Bacteroidales	Bacteroidaceae	Bacteroides	unknown species	1.01064	0.87219	-0.195363	0.965306	-1.206	0.815102
Cluster_102	Bacteroidetes	Bacteroidia	Bacteroidales	Rikenellaceae	dgA-11 gut group	unknown species	1.0203	0.87219	0.365836	0.944524	-0.654466	0.899242
Cluster_103	Firmicutes	Clostridia	Clostridiales	Ruminococcaceae	Ruminiclostridium 9	unknown species	-2.39557	0.503661	-0.0770286	0.9792	2.31854	0.498832
Cluster_104	Firmicutes	Clostridia	Clostridiales	Ruminococcaceae	Ruminococcaceae UCG-013	unknown species	0.57909	0.8935	0.419669	0.944524	-0.159422	0.971541
Cluster_105	Proteobacteria	Deltaproteobacteria	Desulfuromonadales	GR-WP33-58	unknown genus	unknown species	-0.581289	0.8935	0.815286	0.876695	1.39658	0.826
Cluster_106	Bacteroidetes	Bacteroidia	Bacteroidales	Bacteroidales S24-7 group	unknown genus	unknown species	-1.12456	0.878538	-1.77055	0.769664	-0.645984	0.899242
Cluster_108	Firmicutes	Clostridia	Clostridiales	Ruminococcaceae	Ruminococcaceae UCG-013	unknown species	2.81933	0.308942	3.89916	0.164718	1.07984	0.836494
Cluster_11	Bacteroidetes	Bacteroidia	Bacteroidales	Rikenellaceae	Rikenellaceae RC9 gut group	unknown species	0.658961	0.878538	9.72284	0.00108058	9.06388	0.00135277
Cluster_110	Bacteroidetes	Bacteroidia	Bacteroidales	Porphyromonadaceae	Parabacteroides	unknown species	-0.815224	0.878538	-2.00642	0.565311	-1.1912	0.815102
Cluster_111	Bacteroidetes	Bacteroidia	Bacteroidales	Bacteroidales S24-7 group	unknown genus	unknown species	-0.389688	0.930019	-1.69854	0.74576	-1.30885	0.793717
Cluster_112	Actinobacteria	Coriobacteriia	Coriobacteriales	Coriobacteriaceae	Collinsella	Multi-affiliation	0.127391	0.975229	9.56749	0.00108058	9.4401	0.00135277
Cluster_113	Firmicutes	Clostridia	Clostridiales	Ruminococcaceae	[Eubacterium] coprostanoligenes group	unknown species	-0.821296	0.878538	-0.158293	0.970157	0.663003	0.899242
Cluster_114	Firmicutes	Clostridia	Clostridiales	Lachnospiraceae	unknown genus	unknown species	-0.619021	0.934785	0.524438	0.955306	1.14346	0.826
Cluster_1148	Firmicutes	Clostridia	Clostridiales	Ruminococcaceae	Ruminococcus 1	unknown species	1.02955	0.878538	0.8914	0.878438	-0.138152	0.975069
Cluster_115	Bacteroidetes	Bacteroidia	Bacteroidales	Rikenellaceae	Rikenellaceae RC9 gut group	unknown species	-5.14652	0.0702951	-1.26313	0.776373	3.88339	0.343094
Cluster_116	Firmicutes	Clostridia	Clostridiales	Ruminococcaceae	Subdoligranulum	unknown species	-5.69972	0.0392481	1.65073	0.74224	7.35045	0.00897915
Cluster_117	Firmicutes	Clostridia	Clostridiales	Ruminococcaceae	Ruminococcaceae UCG-014	unknown species	0.717215	0.8935	-0.65336	0.926153	-1.37057	0.860234
Cluster_118	Firmicutes	Clostridia	Clostridiales	Ruminococcaceae	Ruminococcaceae UCG-005	unknown species	0.778704	0.878538	0.681196	0.889344	-0.0975078	0.98463
Cluster_119	Bacteroidetes	Bacteroidia	Bacteroidales	Bacteroidales S24-7 group	unknown genus	unknown species	2.61962	0.405332	0.400182	0.944524	-2.21943	0.574861
Cluster_12	Firmicutes	Bacilli	Lactobacillales	Lactobacillaceae	Lactobacillus	Multi-affiliation	-0.285876	0.937755	0.788001	0.859139	1.07388	0.826
Cluster_120	Firmicutes	Clostridia	Clostridiales	Christensenellaceae	Christensenellaceae R-7 group	unknown species	2.06892	0.523554	0.727371	0.889344	-1.34155	0.793717
Cluster_122	Firmicutes	Clostridia	Clostridiales	Ruminococcaceae	Oscillibacter	unknown species	0.343566	0.934785	0.387569	0.944524	0.0440029	0.992719
Cluster_123	Firmicutes	Clostridia	Clostridiales	Ruminococcaceae	Ruminococcaceae UCG-005	unknown species	2.75158	0.44843	3.56732	0.455004	0.815732	0.872795
Cluster_124	Bacteroidetes	Bacteroidia	Bacteroidales	Prevotellaceae	Prevotellaceae NK3B31 group	human gut metagenome	-0.879946	0.888592	1.28439	0.751777	2.16434	0.653633
Cluster_125	Bacteroidetes	Bacteroidia	Bacteroidales	Prevotellaceae	Alloprevotella	unknown species	5.71475	0.0701981	0.188703	0.965306	-5.52605	0.0737563
Cluster_127	Bacteroidetes	Bacteroidia	Bacteroidales	Bacteroidales S24-7 group	unknown genus	unknown species	-2.09451	0.535538	-2.47209	0.569039	-0.37758	0.955873
Cluster_128	Fusobacteria	Fusobacteriia	Fusobacteriales	Fusobacteriaceae	Fusobacterium	Multi-affiliation	-7.17452	0.0201634	1.59116	0.889344	8.76567	0.00706223
Cluster_129	Tenericutes	Mollicutes	Anaeroplasmatales	Anaeroplasmataceae	Anaeroplasma	unknown species	7.80461	0.00905183	6.8035	0.0162823	-1.00111	0.845258
Cluster_13	Firmicutes	Clostridia	Clostridiales	Christensenellaceae	Christensenellaceae R-7 group	unknown species	0.507616	0.911487	2.542	0.581828	2.03438	0.599296
Cluster_131	Bacteroidetes	Bacteroidia	Bacteroidales	Bacteroidaceae	Bacteroides	unknown species	0.164487	0.966253	-1.83207	0.586888	-1.99656	0.597112
Cluster_132	Bacteroidetes	Bacteroidia	Bacteroidales	Prevotellaceae	Prevotellaceae NK3B31 group	unknown species	-2.74739	0.365108	-1.18274	0.838208	1.56465	0.836494
Cluster_133	Proteobacteria	Alphaproteobacteria	Rhodospirillales	Rhodospirillaceae	Thalassospira	unknown species	0.642565	0.898402	-0.514383	0.944524	-1.15695	0.823407
Cluster_134	Bacteroidetes	Bacteroidia	Bacteroidales	Rikenellaceae	Rikenellaceae RC9 gut group	unknown species	-1.13698	0.853988	-3.06559	0.380387	-1.92861	0.597112
Cluster_135	Firmicutes	Clostridia	Clostridiales	Lachnospiraceae	Anaerostipes	unknown species	-0.944914	0.878538	3.2868	0.510917	4.23171	0.157903
Cluster_136	Firmicutes	Clostridia	Clostridiales	Christensenellaceae	Christensenellaceae R-7 group	unknown species	1.02804	0.87219	-1.55045	0.727827	-2.57849	0.421447
Cluster_137	Firmicutes	Clostridia	Clostridiales	Ruminococcaceae	Anaerotruncus	unknown species	-0.489472	0.908183	-1.02912	0.824642	-0.539644	0.942181
Cluster_138	Firmicutes	Clostridia	Clostridiales	Ruminococcaceae	Ruminococcus 2	unknown species	3.08667	0.304071	2.81878	0.430379	-0.267898	0.955873
Cluster_139	Firmicutes	Clostridia	Clostridiales	Ruminococcaceae	Ruminococcaceae UCG-014	unknown species	-4.47676	0.747615	-8.58169	0.0129734	-4.10493	0.220296
Cluster_14	Firmicutes	Negativicutes	Selenomonadales	Veillonellaceae	Anaerovibrio	unknown species	0.749434	0.878538	0.223445	0.965306	-0.525989	0.92883
Cluster_140	Firmicutes	Clostridia	Clostridiales	Ruminococcaceae	Ruminococcaceae UCG-005	unknown species	-0.976233	0.878538	-0.612783	0.93448	0.363451	0.952357
Cluster_141	Firmicutes	Clostridia	Clostridiales	Lachnospiraceae	Lachnospiraceae FCS020 group	unknown species	0.587199	0.8935	-1.45753	0.727827	-2.04473	0.597112
Cluster_142	Proteobacteria	Alphaproteobacteria	Rickettsiales	Rickettsiales Incertae Sedis	Candidatus Odyssella	unknown species	-0.285355	0.939502	-0.820125	0.889344	-0.53477	0.931683
Cluster_143	Bacteroidetes	Bacteroidia	Bacteroidales	Porphyromonadaceae	Parabacteroides	unknown species	-0.969423	0.878538	-2.58715	0.470998	-1.61772	0.682281
Cluster_145	Bacteroidetes	Bacteroidia	Bacteroidales	Bacteroidales S24-7 group	unknown genus	unknown species	-1.1665	0.86653	-2.60659	0.510917	-1.44009	0.85109
Cluster_146	Bacteroidetes	Bacteroidia	Bacteroidales	Bacteroidaceae	Bacteroides	unknown species	-0.343735	0.927776	-3.96935	0.289874	-3.62562	0.220296
Cluster_147	Firmicutes	Clostridia	Clostridiales	Lachnospiraceae	Blautia	unknown species	2.66461	0.35723	5.31271	0.0486243	2.6481	0.45775
Cluster_148	Bacteroidetes	Bacteroidia	Bacteroidales	Prevotellaceae	Prevotellaceae NK3B31 group	unknown species	1.77234	0.618388	-0.501888	0.936981	-2.27423	0.514367
Cluster_149	Firmicutes	Clostridia	Clostridiales	Ruminococcaceae	Ruminococcaceae UCG-008	unknown species	1.4872	0.734558	0.30093	0.955306	-1.18627	0.815102
Cluster_15	Bacteroidetes	Bacteroidia	Bacteroidales	Bacteroidaceae	Bacteroides	Multi-affiliation	-2.53602	0.405332	6.7205	0.0153171	9.25652	0.00135277
Cluster_150	Firmicutes	Clostridia	Clostridiales	Lachnospiraceae	Blautia	unknown species	9.02099	0.00905183	2.54709	0.475141	-6.4739	0.0428867
Cluster_151	Firmicutes	Clostridia	Clostridiales	Clostridiales vadinBB60 group	unknown genus	unknown species	2.24172	0.58658	-1.77503	0.706374	-4.01675	0.140942
Cluster_153	Bacteroidetes	Bacteroidia	Bacteroidales	Porphyromonadaceae	Parabacteroides	unknown species	-0.582115	0.8935	0.182866	0.965306	0.764981	0.877604
Cluster_154	Firmicutes	Clostridia	Clostridiales	Lachnospiraceae	Lachnospiraceae NK4A136 group	unknown species	-0.52074	0.937755	0.658882	0.944524	1.17962	0.815102
Cluster_155	Firmicutes	Clostridia	Clostridiales	Lachnospiraceae	Lachnospiraceae NK4A136 group	unknown species	-0.811031	0.878538	6.07267	0.0486243	6.8837	0.0291065
Cluster_156	Firmicutes	Clostridia	Clostridiales	Lachnospiraceae	Blautia	unknown species	1.11862	0.86653	1.97551	0.581828	0.856898	0.8669
Cluster_157	Firmicutes	Clostridia	Clostridiales	Ruminococcaceae	unknown genus	unknown species	-0.83848	0.878538	-3.1824	0.301171	-2.34392	0.487823
Cluster_158	Firmicutes	Clostridia	Clostridiales	Clostridiales vadinBB60 group	unknown genus	unknown species	-0.799336	0.878538	2.30368	0.497996	3.10302	0.367698
Cluster_159	Actinobacteria	Coriobacteriia	Coriobacteriales	Coriobacteriaceae	unknown genus	unknown species	0.699852	0.886814	2.22286	0.500796	1.523	0.811474
Cluster_16	Firmicutes	Clostridia	Clostridiales	Lachnospiraceae	Blautia	unknown species	-9.46269	0.0200437	-9.28635	0.0144172	0.176337	0.986691
Cluster_160	Bacteroidetes	Bacteroidia	Bacteroidales	Rikenellaceae	Rikenellaceae RC9 gut group	unknown species	2.83331	0.413287	2.00267	0.550896	-0.830646	0.899242
Cluster_161	Bacteroidetes	Bacteroidia	Bacteroidales	Bacteroidales S24-7 group	unknown genus	unknown species	2.35088	0.618388	2.35409	0.455004	0.00321512	0.98463
Cluster_162	Firmicutes	Clostridia	Clostridiales	Lachnospiraceae	Blautia	Multi-affiliation	-7.64279	0.0254175	-0.426153	0.926153	7.21664	0.00660344
Cluster_163	Firmicutes	Clostridia	Clostridiales	Lachnospiraceae	unknown genus	unknown species	2.04829	0.703811	0.404969	0.944524	-1.64332	0.682281
Cluster_164	Firmicutes	Clostridia	Clostridiales	Lachnospiraceae	Lachnospiraceae AC2044 group	unknown species	-0.731757	0.878538	7.39099	0.018162	8.12275	0.00658472
Cluster_165	Firmicutes	Bacilli	Lactobacillales	Streptococcaceae	Lactococcus	Multi-affiliation	-4.73333	0.0894087	-5.45695	0.0603595	-0.723627	0.874104
Cluster_166	Firmicutes	Clostridia	Clostridiales	Ruminococcaceae	Faecalibacterium	unknown species	6.20418	0.0254175	3.66643	0.358034	-2.53775	0.658441
Cluster_167	Firmicutes	Clostridia	Clostridiales	Ruminococcaceae	unknown genus	unknown species	0.802298	0.878538	-1.31337	0.745848	-2.11567	0.574861
Cluster_168	Firmicutes	Clostridia	Clostridiales	Ruminococcaceae	Flavonifractor	Multi-affiliation	-5.08061	0.089016	3.702	0.301171	8.78261	0.00215602
Cluster_169	Proteobacteria	Betaproteobacteria	Burkholderiales	Alcaligenaceae	Sutterella	unknown species	-0.0799878	0.979663	-1.11976	0.785298	-1.03977	0.836494
Cluster_17	Firmicutes	Clostridia	Clostridiales	Ruminococcaceae	Ruminococcaceae NK4A214 group	unknown species	1.86289	0.618388	0.0987226	0.976582	-1.76417	0.65453
Cluster_170	Firmicutes	Clostridia	Clostridiales	Christensenellaceae	Christensenellaceae R-7 group	unknown species	1.08595	0.86653	-0.903997	0.838208	-1.98994	0.597112
Cluster_171	Bacteroidetes	Bacteroidia	Bacteroidales	Bacteroidales S24-7 group	unknown genus	unknown species	1.98129	0.643111	-1.11559	0.786181	-3.09688	0.327349
Cluster_172	Firmicutes	Clostridia	Clostridiales	Ruminococcaceae	[Eubacterium] coprostanoligenes group	unknown species	0.960733	0.876579	-2.41292	0.46832	-3.37365	0.253161
Cluster_173	Actinobacteria	Coriobacteriia	Coriobacteriales	Coriobacteriaceae	Collinsella	unknown species	-2.10425	0.535538	0.547267	0.937475	2.65151	0.462005
Cluster_174	Firmicutes	Clostridia	Clostridiales	Ruminococcaceae	Ruminococcus 1	unknown species	2.0719	0.54408	-0.576874	0.921157	-2.64878	0.474633
Cluster_175	Firmicutes	Clostridia	Clostridiales	Lachnospiraceae	unknown genus	unknown species	-1.62112	0.80376	-2.22972	0.512211	-0.6086	0.910477
Cluster_176	Firmicutes	Clostridia	Clostridiales	Ruminococcaceae	Ruminococcaceae UCG-002	unknown species	3.92244	0.125528	1.08716	0.82435	-2.83529	0.425039
Cluster_177	Bacteroidetes	Bacteroidia	Bacteroidales	Bacteroidales S24-7 group	unknown genus	unknown species	1.93076	0.624315	-1.90991	0.586888	-3.84067	0.242305
Cluster_178	Firmicutes	Clostridia	Clostridiales	Lachnospiraceae	Lachnoclostridium	Multi-affiliation	-3.87875	0.232651	3.32696	0.358034	7.20571	0.00709935
Cluster_179	Bacteroidetes	Bacteroidia	Bacteroidales	Porphyromonadaceae	Butyricimonas	Multi-affiliation	-2.7805	0.350876	2.55647	0.727827	5.33697	0.367698
Cluster_18	Firmicutes	Clostridia	Clostridiales	Ruminococcaceae	Ruminococcaceae UCG-005	unknown species	1.28744	0.846417	0.294863	0.965306	-0.992576	0.836494
Cluster_180	Firmicutes	Clostridia	Clostridiales	Ruminococcaceae	unknown genus	unknown species	-6.47082	0.0270312	2.11221	0.580618	8.58303	0.00216902
Cluster_181	Bacteroidetes	Bacteroidia	Bacteroidales	Porphyromonadaceae	Parabacteroides	Multi-affiliation	-0.884279	0.878538	-3.54689	0.423677	-2.66261	0.421447
Cluster_182	Firmicutes	Clostridia	Clostridiales	Lachnospiraceae	Lachnospiraceae NK4A136 group	Lachnospiraceae bacterium DJF_VP30	-0.357605	0.934785	-2.00181	0.586888	-1.64421	0.671657
Cluster_183	Bacteroidetes	Bacteroidia	Bacteroidales	Bacteroidales S24-7 group	unknown genus	unknown species	-3.57146	0.228479	-9.37431	0.00167253	-5.80285	0.022037
Cluster_185	Firmicutes	Clostridia	Clostridiales	Family XIII	Family XIII AD3011 group	unknown species	-0.284424	0.937755	-0.10258	0.976353	0.181844	0.964706
Cluster_186	Proteobacteria	Deltaproteobacteria	Desulfovibrionales	Desulfovibrionaceae	Bilophila	Multi-affiliation	-4.02722	0.13341	1.1141	0.825117	5.14132	0.0871092
Cluster_187	Bacteroidetes	Bacteroidia	Bacteroidales	Prevotellaceae	Alloprevotella	unknown species	1.21888	0.853988	-2.3635	0.574114	-3.58238	0.470919
Cluster_188	Firmicutes	Clostridia	Clostridiales	Ruminococcaceae	Anaerotruncus	Multi-affiliation	-5.19685	0.0702951	3.11334	0.457992	8.31019	0.00392639
Cluster_189	Bacteroidetes	Bacteroidia	Bacteroidales	Prevotellaceae	Prevotellaceae NK3B31 group	unknown species	1.39881	0.760416	-0.390545	0.944524	-1.78935	0.650343
Cluster_19	Firmicutes	Clostridia	Clostridiales	Ruminococcaceae	Ruminococcaceae UCG-005	unknown species	1.01846	0.87219	0.323956	0.955306	-0.694503	0.899242
Cluster_190	Firmicutes	Clostridia	Clostridiales	Ruminococcaceae	Candidatus Soleaferrea	unknown species	1.64311	0.712806	1.54367	0.745848	-0.0994357	0.98463
Cluster_191	Firmicutes	Clostridia	Clostridiales	Lachnospiraceae	unknown genus	unknown species	-1.48685	0.747615	-2.13262	0.588578	-0.64577	0.910477
Cluster_192	Fibrobacteres	Fibrobacteria	Fibrobacterales	Fibrobacteraceae	Fibrobacter	Fibrobacter intestinalis	2.77263	0.405332	-7.11275	0.0365426	-9.88537	0.00135277
Cluster_193	Actinobacteria	Coriobacteriia	Coriobacteriales	Coriobacteriaceae	Atopobium	Multi-affiliation	0.674689	0.918246	5.41182	0.254928	4.73713	0.113129
Cluster_194	Firmicutes	Clostridia	Clostridiales	Ruminococcaceae	Ruminococcaceae UCG-005	unknown species	-1.37177	0.8149	-1.41176	0.756	-0.0399937	0.992873
Cluster_195	Firmicutes	Clostridia	Clostridiales	Lachnospiraceae	[Eubacterium] ruminantium group	unknown species	5.62631	0.149879	-2.67323	0.580618	-8.29954	0.00428878
Cluster_196	Bacteroidetes	Bacteroidia	Bacteroidales	Bacteroidales S24-7 group	unknown genus	unknown species	-4.02204	0.170297	-10.042	0.00108058	-6.01996	0.019771
Cluster_197	Firmicutes	Clostridia	Clostridiales	Lachnospiraceae	Coprococcus 3	unknown species	-0.931134	0.878538	-1.15108	0.785298	-0.219942	0.959228
Cluster_198	Firmicutes	Clostridia	Clostridiales	Christensenellaceae	Christensenellaceae R-7 group	unknown species	-0.313649	0.934785	-1.10197	0.785298	-0.788321	0.872795
Cluster_199	Firmicutes	Clostridia	Clostridiales	Ruminococcaceae	Ruminiclostridium 6	unknown species	1.34047	0.846417	0.194309	0.965306	-1.14616	0.815102
Cluster_2	Bacteroidetes	Bacteroidia	Bacteroidales	Prevotellaceae	Prevotellaceae NK3B31 group	unknown species	1.34388	0.806645	1.98238	0.549925	0.6385	0.899242
Cluster_20	Bacteroidetes	Bacteroidia	Bacteroidales	Rikenellaceae	Rikenellaceae RC9 gut group	unknown species	-0.408395	0.952693	0.613631	0.955306	1.02203	0.836494
Cluster_200	Firmicutes	Clostridia	Clostridiales	Clostridiaceae 1	Clostridium sensu stricto 1	unknown species	1.19878	0.878538	3.38727	0.250218	2.18849	0.658441
Cluster_201	Bacteroidetes	Bacteroidia	Bacteroidales	Rikenellaceae	Alistipes	unknown species	-0.918386	0.878538	-1.71608	0.699014	-0.797692	0.872795
Cluster_202	Bacteroidetes	Bacteroidia	Bacteroidales	Prevotellaceae	Prevotellaceae NK3B31 group	unknown species	2.86584	0.302043	-0.456226	0.957086	-3.32207	0.446294
Cluster_203	Firmicutes	Clostridia	Clostridiales	Lachnospiraceae	Hungatella	Multi-affiliation	-9.52808	0.00905183	-2.26251	0.727827	7.26557	0.0140333
Cluster_204	Firmicutes	Clostridia	Clostridiales	Ruminococcaceae	Ruminococcaceae UCG-010	unknown species	-0.214248	0.952693	0.184379	0.969596	0.398627	0.952357
Cluster_205	Firmicutes	Clostridia	Clostridiales	Lachnospiraceae	Lachnospira	Multi-affiliation	1.04414	0.87219	-2.60068	0.44389	-3.64482	0.298411
Cluster_206	Proteobacteria	Deltaproteobacteria	Desulfovibrionales	Desulfovibrionaceae	Desulfovibrio	unknown species	-0.730919	0.878538	-1.37089	0.74224	-0.639971	0.899242
Cluster_207	Firmicutes	Clostridia	Clostridiales	Christensenellaceae	Christensenellaceae R-7 group	unknown species	0.251673	0.943174	-0.86072	0.861478	-1.11239	0.836494
Cluster_208	Bacteroidetes	Bacteroidia	Bacteroidales	Rikenellaceae	Alistipes	Multi-affiliation	2.01246	0.618388	2.45052	0.44389	0.438054	0.955873
Cluster_209	Firmicutes	Clostridia	Clostridiales	Lachnospiraceae	Shuttleworthia	unknown species	-0.162681	0.966253	-3.08827	0.324636	-2.92559	0.336543
Cluster_21	Firmicutes	Bacilli	Lactobacillales	Lactobacillaceae	Lactobacillus	Multi-affiliation	-1.0124	0.878538	-2.6914	0.457992	-1.679	0.658441
Cluster_210	Firmicutes	Clostridia	Clostridiales	Lachnospiraceae	[Ruminococcus] gauvreauii group	unknown species	-0.577621	0.906478	0.418752	0.944524	0.996373	0.845258
Cluster_211	Bacteroidetes	Bacteroidia	Bacteroidales	Prevotellaceae	Alloprevotella	unknown species	-0.305517	0.937755	-1.93911	0.577301	-1.63359	0.682281
Cluster_212	Bacteroidetes	Bacteroidia	Bacteroidales	Prevotellaceae	Prevotellaceae NK3B31 group	unknown species	2.90422	0.301056	0.646529	0.944524	-2.2577	0.682281
Cluster_213	Firmicutes	Clostridia	Clostridiales	Ruminococcaceae	Ruminococcaceae UCG-005	unknown species	-3.3819	0.222446	0.634631	0.944524	4.01653	0.390569
Cluster_214	Firmicutes	Clostridia	Clostridiales	Lachnospiraceae	Lachnospiraceae NK4A136 group	unknown species	0.754697	0.878538	3.33894	0.414768	2.58424	0.470919
Cluster_215	Firmicutes	Clostridia	Clostridiales	Lachnospiraceae	Lachnoclostridium	unknown species	-7.67326	0.0270312	-2.41543	0.581828	5.25783	0.0428867
Cluster_216	Proteobacteria	Epsilonproteobacteria	Campylobacterales	Helicobacteraceae	Helicobacter	Multi-affiliation	-0.324497	0.937755	-1.95887	0.706374	-1.63438	0.826
Cluster_217	Bacteroidetes	Bacteroidia	Bacteroidales	Porphyromonadaceae	Parabacteroides	unknown species	-0.392612	0.927776	0.0815551	0.976582	0.474167	0.942181
Cluster_218	Firmicutes	Clostridia	Clostridiales	Lachnospiraceae	Multi-affiliation	Multi-affiliation	-0.11375	0.975229	-1.45113	0.727827	-1.33738	0.793717
Cluster_219	Bacteroidetes	Bacteroidia	Bacteroidales	Prevotellaceae	Prevotellaceae UCG-001	unknown species	-0.725582	0.878538	-0.0638108	0.9792	0.661771	0.905345
Cluster_22	Bacteroidetes	Bacteroidia	Bacteroidales	Bacteroidales S24-7 group	unknown genus	unknown species	3.08657	0.278068	-1.70069	0.756	-4.78726	0.0954352
Cluster_220	Firmicutes	Clostridia	Clostridiales	Ruminococcaceae	Ruminococcaceae UCG-013	unknown species	2.96933	0.283133	1.86188	0.69308	-1.10745	0.836494
Cluster_221	Firmicutes	Clostridia	Clostridiales	Lachnospiraceae	Lachnoclostridium	unknown species	-8.21999	0.0127492	0.0792759	0.944524	8.29926	0.00215602
Cluster_223	Firmicutes	Clostridia	Clostridiales	Lachnospiraceae	Coprococcus 1	unknown species	-0.591818	0.906478	-0.818039	0.85496	-0.226221	0.964706
Cluster_224	Firmicutes	Clostridia	Clostridiales	Ruminococcaceae	Ruminococcaceae UCG-005	unknown species	-1.2649	0.834759	-2.48979	0.452891	-1.22489	0.797486
Cluster_225	Firmicutes	Clostridia	Clostridiales	Family XIII	Family XIII AD3011 group	unknown species	0.732152	0.878538	-1.09432	0.785298	-1.82647	0.65453
Cluster_226	Firmicutes	Clostridia	Clostridiales	Christensenellaceae	Christensenellaceae R-7 group	unknown species	1.1771	0.846417	-0.119621	0.976353	-1.29673	0.798636
Cluster_227	Bacteroidetes	Bacteroidia	Bacteroidales	Rikenellaceae	Rikenellaceae RC9 gut group	unknown species	1.17549	0.846417	0.52492	0.926153	-0.650566	0.900785
Cluster_228	Firmicutes	Clostridia	Clostridiales	Lachnospiraceae	Lachnospiraceae UCG-004	unknown species	-0.431598	0.918246	-0.933683	0.83657	-0.502085	0.938862
Cluster_229	Bacteroidetes	Bacteroidia	Bacteroidales	Bacteroidales S24-7 group	unknown genus	unknown species	0.914872	0.878538	-2.94614	0.436187	-3.86101	0.274656
Cluster_23	Bacteroidetes	Bacteroidia	Bacteroidales	Prevotellaceae	Prevotella 2	unknown species	2.52972	0.385904	-2.32236	0.490683	-4.85209	0.0737563
Cluster_230	Firmicutes	Clostridia	Clostridiales	Ruminococcaceae	Ruminococcaceae UCG-014	unknown species	1.56559	0.846417	-5.67575	0.0605691	-7.24135	0.0140333
Cluster_231	Bacteroidetes	Bacteroidia	Bacteroidales	Bacteroidales S24-7 group	unknown genus	unknown species	-2.02394	0.643111	-1.06501	0.825589	0.958923	0.84063
Cluster_232	Firmicutes	Clostridia	Clostridiales	Lachnospiraceae	unknown genus	unknown species	1.10046	0.87219	1.54883	0.745848	0.448362	0.955873
Cluster_233	Firmicutes	Clostridia	Clostridiales	Ruminococcaceae	Ruminococcaceae UCG-010	unknown species	0.207632	0.952693	0.571728	0.921157	0.364096	0.952357
Cluster_234	Firmicutes	Clostridia	Clostridiales	Ruminococcaceae	Ruminococcus 1	unknown species	1.15629	0.857948	0.292565	0.955931	-0.863728	0.863976
Cluster_235	Firmicutes	Clostridia	Clostridiales	Ruminococcaceae	Intestinimonas	Intestinimonas butyriciproducens	-6.51043	0.0701981	-4.84281	0.167818	1.66762	0.658441
Cluster_236	Firmicutes	Clostridia	Clostridiales	Christensenellaceae	Christensenellaceae R-7 group	unknown species	0.25513	0.947217	-2.17168	0.510917	-2.42681	0.502268
Cluster_237	Firmicutes	Clostridia	Clostridiales	Lachnospiraceae	Eisenbergiella	Multi-affiliation	-5.0877	0.125528	1.77847	0.727827	6.86617	0.0077995
Cluster_238	Firmicutes	Clostridia	Clostridiales	Ruminococcaceae	Multi-affiliation	Multi-affiliation	0.825167	0.878538	0.606948	0.926153	-0.218219	0.959228
Cluster_239	Firmicutes	Clostridia	Clostridiales	Ruminococcaceae	Ruminiclostridium 9	unknown species	-0.93587	0.878538	-2.26629	0.492356	-1.33042	0.771662
Cluster_24	Bacteroidetes	Bacteroidia	Bacteroidales	Prevotellaceae	Alloprevotella	unknown species	-0.00275922	0.999727	1.10688	0.838208	1.10964	0.836494
Cluster_240	Bacteroidetes	Bacteroidia	Bacteroidales	Prevotellaceae	Prevotellaceae UCG-004	unknown species	-0.828351	0.878538	-1.43401	0.769664	-0.605657	0.910477
Cluster_241	Firmicutes	Clostridia	Clostridiales	Ruminococcaceae	Ruminiclostridium 6	unknown species	3.55644	0.308713	3.86372	0.224909	0.307276	0.955873
Cluster_242	Firmicutes	Clostridia	Clostridiales	Lachnospiraceae	unknown genus	unknown species	-1.85662	0.643111	0.512807	0.934452	2.36943	0.474633
Cluster_243	Firmicutes	Clostridia	Clostridiales	Ruminococcaceae	Ruminococcaceae UCG-010	unknown species	2.63367	0.371859	1.07743	0.788935	-1.55624	0.728305
Cluster_244	Bacteroidetes	Bacteroidia	Bacteroidales	Prevotellaceae	Prevotellaceae NK3B31 group	unknown species	-4.8689	0.13341	-4.73832	0.163882	0.130583	0.971541
Cluster_245	Bacteroidetes	Bacteroidia	Bacteroidales	Bacteroidales S24-7 group	unknown genus	unknown species	-6.90386	0.0291459	-6.67816	0.0353565	0.225705	0.999987
Cluster_246	Firmicutes	Clostridia	Clostridiales	Ruminococcaceae	Ruminococcus 1	unknown species	3.87216	0.129103	5.69914	0.0796912	1.82699	0.65453
Cluster_248	Bacteroidetes	Bacteroidia	Bacteroidales	Prevotellaceae	Prevotellaceae UCG-003	unknown species	1.09828	0.86653	-1.10003	0.785298	-2.19831	0.529704
Cluster_249	Firmicutes	Clostridia	Clostridiales	Ruminococcaceae	unknown genus	unknown species	-5.74025	0.0618457	-1.82226	0.665742	3.91799	0.179566
Cluster_25	Firmicutes	Clostridia	Clostridiales	Ruminococcaceae	Ruminococcaceae UCG-002	unknown species	1.56483	0.700389	2.49012	0.452891	0.925287	0.860234
Cluster_250	Firmicutes	Clostridia	Clostridiales	Ruminococcaceae	Ruminococcaceae UCG-014	unknown species	1.78376	0.618388	2.70236	0.439696	0.918608	0.860234
Cluster_251	Firmicutes	Clostridia	Clostridiales	Clostridiaceae 1	Clostridium sensu stricto 1	unknown species	2.59393	0.428597	3.27925	0.440234	0.685324	0.898019
Cluster_252	Firmicutes	Clostridia	Clostridiales	Ruminococcaceae	Ruminococcaceae UCG-002	unknown species	1.25804	0.846417	1.16861	0.785298	-0.0894328	0.98463
Cluster_253	Bacteroidetes	Bacteroidia	Bacteroidales	Prevotellaceae	Prevotellaceae UCG-003	unknown species	0.101318	0.975229	2.80398	0.380762	2.70266	0.470919
Cluster_254	Firmicutes	Clostridia	Clostridiales	Lachnospiraceae	[Ruminococcus] gauvreauii group	unknown species	3.41305	0.308251	4.95034	0.0789916	1.53729	0.705889
Cluster_255	Firmicutes	Clostridia	Clostridiales	Ruminococcaceae	Oscillibacter	unknown species	-0.49273	0.908183	0.136572	0.971017	0.629303	0.918231
Cluster_256	Firmicutes	Clostridia	Clostridiales	Lachnospiraceae	Lachnospiraceae UCG-001	unknown species	-0.298296	0.937755	0.651808	0.889344	0.950104	0.85109
Cluster_258	Bacteroidetes	Bacteroidia	Bacteroidales	Prevotellaceae	Alloprevotella	unknown species	0.520911	0.903163	-0.559817	0.921157	-1.08073	0.826
Cluster_259	Firmicutes	Clostridia	Clostridiales	Lachnospiraceae	Multi-affiliation	Multi-affiliation	2.84213	0.302043	4.28188	0.4631	1.43975	0.836494
Cluster_26	Bacteroidetes	Bacteroidia	Bacteroidales	Bacteroidales S24-7 group	unknown genus	unknown species	6.3855	0.133261	4.94322	0.0573624	-1.44228	0.836494
Cluster_260	Firmicutes	Clostridia	Clostridiales	Lachnospiraceae	Multi-affiliation	Multi-affiliation	1.95578	0.611764	1.22632	0.776373	-0.729456	0.910477
Cluster_262	Firmicutes	Clostridia	Clostridiales	Lachnospiraceae	unknown genus	unknown species	-1.05759	0.87219	-1.93386	0.727827	-0.876271	0.861465
Cluster_263	Bacteroidetes	Bacteroidia	Bacteroidales	Prevotellaceae	Prevotellaceae NK3B31 group	unknown species	-0.039892	0.988442	-0.812256	0.85496	-0.772364	0.874866
Cluster_264	Firmicutes	Clostridia	Clostridiales	Ruminococcaceae	[Eubacterium] coprostanoligenes group	unknown species	1.75532	0.655601	0.0764466	0.9792	-1.67887	0.658441
Cluster_265	Bacteroidetes	Bacteroidia	Bacteroidales	Bacteroidales S24-7 group	unknown genus	unknown species	-0.90267	0.878538	0.186121	0.965306	1.08879	0.826
Cluster_266	Firmicutes	Clostridia	Clostridiales	Lachnospiraceae	Lachnospiraceae NK4A136 group	unknown species	1.21462	0.878538	-1.14928	0.926153	-2.36389	0.48225
Cluster_267	Firmicutes	Clostridia	Clostridiales	Ruminococcaceae	Oscillibacter	unknown species	4.35283	0.089016	3.40722	0.358034	-0.945604	0.872795
Cluster_268	Bacteroidetes	Bacteroidia	Bacteroidales	Prevotellaceae	Alloprevotella	unknown species	6.21511	0.0270312	8.50852	0.0038826	2.29341	0.793717
Cluster_269	Firmicutes	Bacilli	Lactobacillales	Lactobacillaceae	Lactobacillus	Multi-affiliation	-1.47317	0.753188	0.212877	0.965306	1.68605	0.686604
Cluster_27	Bacteroidetes	Bacteroidia	Bacteroidales	Prevotellaceae	Prevotellaceae UCG-003	unknown species	-1.03782	0.87219	-0.321355	0.955306	0.716461	0.886374
Cluster_270	Firmicutes	Clostridia	Clostridiales	Lachnospiraceae	unknown genus	unknown species	-0.316141	0.934785	-2.93626	0.380762	-2.62012	0.45775
Cluster_271	Proteobacteria	Betaproteobacteria	Burkholderiales	Alcaligenaceae	Sutterella	unknown species	-0.534166	0.903163	-0.356356	0.948405	0.17781	0.964706
Cluster_272	Firmicutes	Clostridia	Clostridiales	Ruminococcaceae	Ruminococcaceae UCG-005	unknown species	-0.999717	0.878538	0.881038	0.838208	1.88075	0.650343
Cluster_273	Firmicutes	Clostridia	Clostridiales	Peptostreptococcaceae	Peptoclostridium	Multi-affiliation	-4.09857	0.119539	5.465	0.0318187	9.56357	0.00120365
Cluster_274	Firmicutes	Clostridia	Clostridiales	Lachnospiraceae	Multi-affiliation	Multi-affiliation	-4.48805	0.125528	3.94782	0.216226	8.43587	0.00231468
Cluster_276	Firmicutes	Clostridia	Clostridiales	Ruminococcaceae	Ruminococcaceae UCG-008	unknown species	1.39497	0.846417	2.18206	0.55512	0.787099	0.872795
Cluster_277	Bacteroidetes	Bacteroidia	Bacteroidales	Bacteroidales S24-7 group	unknown genus	unknown species	-0.13431	0.981409	2.0535	0.723225	2.18781	0.574861
Cluster_278	Firmicutes	Clostridia	Clostridiales	Christensenellaceae	Christensenellaceae R-7 group	unknown species	0.479951	0.908183	-0.864772	0.838208	-1.34472	0.793717
Cluster_279	Firmicutes	Clostridia	Clostridiales	Christensenellaceae	Christensenellaceae R-7 group	unknown species	5.30297	0.0546173	4.96439	0.11869	-0.338579	0.955873
Cluster_28	Bacteroidetes	Bacteroidia	Bacteroidales	Rikenellaceae	Rikenellaceae RC9 gut group	unknown species	0.7	0.878538	-0.959914	0.825117	-1.65991	0.682281
Cluster_280	Firmicutes	Clostridia	Clostridiales	Christensenellaceae	Christensenellaceae R-7 group	unknown species	4.25968	0.13341	6.33943	0.0686593	2.07974	0.597112
Cluster_281	Actinobacteria	Coriobacteriia	Coriobacteriales	Coriobacteriaceae	unknown genus	unknown species	-0.794483	0.878538	-3.01166	0.434241	-2.21718	0.65645
Cluster_282	Firmicutes	Clostridia	Clostridiales	Ruminococcaceae	Ruminococcus 1	unknown species	-2.58757	0.405332	5.7105	0.0884074	8.29807	0.00504419
Cluster_283	Firmicutes	Clostridia	Clostridiales	Ruminococcaceae	[Eubacterium] coprostanoligenes group	unknown species	4.60055	0.0701981	-4.43545	0.143857	-9.036	0.00135277
Cluster_284	Firmicutes	Clostridia	Clostridiales	Lachnospiraceae	[Eubacterium] ruminantium group	Multi-affiliation	-0.274151	0.952693	1.12506	0.859139	1.39921	0.772842
Cluster_285	Firmicutes	Clostridia	Clostridiales	Ruminococcaceae	Ruminococcaceae NK4A214 group	unknown species	0.219441	0.908183	-2.58108	0.455004	-2.80052	0.597112
Cluster_286	Firmicutes	Clostridia	Clostridiales	Ruminococcaceae	Anaerotruncus	unknown species	1.05331	0.87219	-0.200937	0.965306	-1.25425	0.793717
Cluster_287	Firmicutes	Clostridia	Clostridiales	Ruminococcaceae	Ruminococcaceae UCG-013	unknown species	-1.96456	0.618388	5.07363	0.113547	7.03819	0.013022
Cluster_288	Actinobacteria	Coriobacteriia	Coriobacteriales	Coriobacteriaceae	Enterorhabdus	unknown species	-1.07912	0.87219	-0.796602	0.859139	0.282515	0.955873
Cluster_289	Firmicutes	Clostridia	Clostridiales	Ruminococcaceae	Ruminococcus 1	unknown species	-0.12834	0.977749	1.33761	0.889344	1.46595	0.743042
Cluster_29	Firmicutes	Clostridia	Clostridiales	Lachnospiraceae	Lachnoclostridium	Multi-affiliation	-7.45704	0.0254175	3.4025	0.337926	10.8595	0.000665553
Cluster_290	Firmicutes	Clostridia	Clostridiales	Lachnospiraceae	Marvinbryantia	unknown species	-0.707024	0.878538	-0.887972	0.838208	-0.180948	0.964706
Cluster_291	Firmicutes	Clostridia	Clostridiales	Ruminococcaceae	unknown genus	unknown species	3.63683	0.159787	1.42101	0.769664	-2.21582	0.574861
Cluster_292	Firmicutes	Clostridia	Clostridiales	Lachnospiraceae	Lachnospiraceae UCG-005	unknown species	4.21307	0.473967	2.14177	0.538246	-2.07129	0.797486
Cluster_294	Proteobacteria	Alphaproteobacteria	Rhodospirillales	Rhodospirillaceae	Thalassospira	unknown species	-4.70999	0.0946201	-0.777392	0.859139	3.9326	0.358295
Cluster_295	Firmicutes	Clostridia	Clostridiales	Ruminococcaceae	Ruminococcaceae UCG-008	unknown species	0.452343	0.918246	-1.75914	0.632718	-2.21149	0.597112
Cluster_296	Firmicutes	Clostridia	Clostridiales	Christensenellaceae	Christensenellaceae R-7 group	unknown species	0.849334	0.878538	-0.842197	0.847657	-1.69153	0.658441
Cluster_297	Firmicutes	Clostridia	Clostridiales	Ruminococcaceae	[Eubacterium] coprostanoligenes group	unknown species	1.38315	0.86653	-3.7167	0.229264	-5.09985	0.058051
Cluster_299	Firmicutes	Clostridia	Clostridiales	Ruminococcaceae	Ruminococcaceae UCG-010	unknown species	0.985199	0.876579	1.79518	0.702523	0.809977	0.872795
Cluster_3	Bacteroidetes	Bacteroidia	Bacteroidales	Bacteroidaceae	Bacteroides	Multi-affiliation	-1.4996	0.806645	-1.3578	0.776373	0.141799	0.971541
Cluster_30	Firmicutes	Bacilli	Lactobacillales	Enterococcaceae	Enterococcus	Multi-affiliation	-8.13264	0.0270312	-1.00414	0.825589	7.12849	0.00709935
Cluster_300	Bacteroidetes	Bacteroidia	Bacteroidales	Prevotellaceae	Prevotellaceae NK3B31 group	unknown species	0.816255	0.878538	1.34539	0.788935	0.529139	0.931683
Cluster_301	Firmicutes	Clostridia	Clostridiales	Family XIII	[Eubacterium] nodatum group	unknown species	1.19178	0.846417	1.05788	0.786181	-0.133903	0.971702
Cluster_302	Bacteroidetes	Bacteroidia	Bacteroidales	Bacteroidales S24-7 group	unknown genus	unknown species	2.16935	0.547632	-0.465722	0.944524	-2.63507	0.416789
Cluster_303	Firmicutes	Clostridia	Clostridiales	Christensenellaceae	Christensenellaceae R-7 group	unknown species	-0.192411	0.966253	-3.86182	0.185314	-3.66941	0.253161
Cluster_304	Firmicutes	Clostridia	Clostridiales	Clostridiaceae 1	Clostridium sensu stricto 1	unknown species	1.40539	0.878538	0.328133	0.965306	-1.07725	0.826
Cluster_305	Firmicutes	Clostridia	Clostridiales	Ruminococcaceae	Ruminococcaceae UCG-010	unknown species	-1.48646	0.878538	-1.72821	0.859139	-0.241747	0.959228
Cluster_306	Firmicutes	Clostridia	Clostridiales	Lachnospiraceae	Coprococcus 1	unknown species	1.07438	0.878538	0.556586	0.943228	-0.517798	0.931683
Cluster_307	Proteobacteria	Deltaproteobacteria	Desulfovibrionales	Desulfovibrionaceae	Desulfovibrio	Brachyspira sp.	-2.3368	0.540455	-2.11812	0.727827	0.218682	0.959228
Cluster_308	Firmicutes	Clostridia	Clostridiales	Clostridiales vadinBB60 group	unknown genus	unknown species	0.25376	0.952693	-1.83505	0.745848	-2.08881	0.574861
Cluster_309	Firmicutes	Clostridia	Clostridiales	Lachnospiraceae	Pseudobutyrivibrio	unknown species	-2.86378	0.326638	-1.06229	0.788935	1.80149	0.650343
Cluster_31	Firmicutes	Clostridia	Clostridiales	Lachnospiraceae	Coprococcus 3	unknown species	0.835606	0.878538	-1.2775	0.769664	-2.11311	0.579765
Cluster_312	Firmicutes	Clostridia	Clostridiales	Lachnospiraceae	Lachnospiraceae NK4A136 group	unknown species	0.501357	0.906478	3.53673	0.455004	3.03537	0.357335
Cluster_313	Firmicutes	Clostridia	Clostridiales	Ruminococcaceae	Oscillibacter	unknown species	-0.60855	0.889756	-6.10012	0.0283011	-5.49157	0.033478
Cluster_314	Firmicutes	Clostridia	Clostridiales	Lachnospiraceae	Acetitomaculum	unknown species	2.66372	0.413287	1.99208	0.578542	-0.671637	0.899242
Cluster_315	Firmicutes	Clostridia	Clostridiales	Ruminococcaceae	[Eubacterium] coprostanoligenes group	unknown species	1.94811	0.656509	2.35075	0.586888	0.402633	0.943708
Cluster_316	Firmicutes	Clostridia	Clostridiales	Christensenellaceae	Christensenellaceae R-7 group	unknown species	0.496823	0.906478	1.53952	0.711657	1.04269	0.836494
Cluster_318	Firmicutes	Erysipelotrichia	Erysipelotrichales	Erysipelotrichaceae	Turicibacter	unknown species	0.447677	0.918246	0.504368	0.937475	0.0566907	0.992719
Cluster_319	Firmicutes	Clostridia	Clostridiales	Lachnospiraceae	unknown genus	unknown species	0.522654	0.90324	1.35627	0.74576	0.833619	0.872036
Cluster_32	Firmicutes	Clostridia	Clostridiales	Lachnospiraceae	Lachnospiraceae NK4A136 group	unknown species	0.731436	0.878538	3.62643	0.224909	2.89499	0.36194
Cluster_320	Firmicutes	Clostridia	Clostridiales	Ruminococcaceae	Ruminococcaceae UCG-010	unknown species	3.87801	0.20671	-1.57862	0.727827	-5.45663	0.0601322
Cluster_321	Firmicutes	Clostridia	Clostridiales	Ruminococcaceae	Ruminococcaceae UCG-014	unknown species	6.33415	0.0270312	5.144	0.132031	-1.19015	0.682281
Cluster_322	Firmicutes	Clostridia	Clostridiales	Lachnospiraceae	Lachnospira	unknown species	0.288122	0.943174	-1.43571	0.776373	-1.72383	0.658441
Cluster_323	Proteobacteria	Epsilonproteobacteria	Campylobacterales	Campylobacteraceae	Campylobacter	Campylobacter lanienae	2.0366	0.725292	1.39149	0.74224	-0.645112	0.910477
Cluster_324	Firmicutes	Clostridia	Clostridiales	Ruminococcaceae	Ruminococcus 1	Multi-affiliation	5.8201	0.0254175	6.29602	0.0283011	0.475921	0.92883
Cluster_325	Firmicutes	Clostridia	Clostridiales	Christensenellaceae	Christensenellaceae R-7 group	unknown species	1.78175	0.643111	-3.14454	0.316555	-4.92629	0.0859888
Cluster_326	Bacteroidetes	Bacteroidia	Bacteroidales	Prevotellaceae	Alloprevotella	unknown species	6.74257	0.20671	4.98166	0.0605691	-1.76091	0.826
Cluster_327	Firmicutes	Clostridia	Clostridiales	Lachnospiraceae	Tyzzerella 3	unknown species	-1.75593	0.643111	-0.184515	0.965306	1.57141	0.707569
Cluster_328	Firmicutes	Clostridia	Clostridiales	Christensenellaceae	Christensenellaceae R-7 group	unknown species	4.51166	0.0764915	0.872249	0.876695	-3.63941	0.260529
Cluster_329	Firmicutes	Clostridia	Clostridiales	Ruminococcaceae	unknown genus	unknown species	-4.89991	0.0758467	-2.72079	0.490683	2.17912	0.574861
Cluster_33	Bacteroidetes	Bacteroidia	Bacteroidales	Bacteroidales S24-7 group	unknown genus	unknown species	-6.51536	0.0254175	-5.56263	0.0861994	0.952734	0.872795
Cluster_330	Firmicutes	Clostridia	Clostridiales	Ruminococcaceae	[Eubacterium] coprostanoligenes group	unknown species	1.63138	0.703811	-1.21952	0.769853	-2.85091	0.421447
Cluster_331	Firmicutes	Clostridia	Clostridiales	Ruminococcaceae	Ruminococcaceae UCG-014	unknown species	-0.720609	0.878538	-0.297158	0.955306	0.42345	0.943708
Cluster_332	Bacteroidetes	Bacteroidia	Bacteroidales	Bacteroidaceae	Bacteroides	Multi-affiliation	4.30954	0.0970424	3.91926	0.224909	-0.390289	0.955873
Cluster_334	Firmicutes	Clostridia	Clostridiales	Ruminococcaceae	Ruminococcaceae UCG-010	unknown species	0.767766	0.878538	0.0875278	0.976582	-0.680238	0.924858
Cluster_335	Bacteroidetes	Bacteroidia	Bacteroidales	Bacteroidaceae	Bacteroides	unknown species	-1.39099	0.878538	-0.626799	0.944524	0.764193	0.880636
Cluster_336	Firmicutes	Clostridia	Clostridiales	Ruminococcaceae	Ruminococcaceae NK4A214 group	unknown species	1.26431	0.834759	0.307964	0.955306	-0.956345	0.860234
Cluster_337	Firmicutes	Clostridia	Clostridiales	Lachnospiraceae	Blautia	unknown species	-0.868659	0.878538	-1.592	0.756	-0.723343	0.899242
Cluster_338	Firmicutes	Clostridia	Clostridiales	Lachnospiraceae	unknown genus	unknown species	-0.169486	0.973269	-1.55111	0.785298	-1.38163	0.750854
Cluster_339	Firmicutes	Clostridia	Clostridiales	Ruminococcaceae	Ruminococcaceae UCG-005	unknown species	3.65417	0.154217	3.25007	0.287401	-0.404097	0.951885
Cluster_34	Bacteroidetes	Bacteroidia	Bacteroidales	Prevotellaceae	Prevotellaceae NK3B31 group	unknown species	-2.50429	0.428597	-3.42067	0.358034	-0.916382	0.899242
Cluster_340	Firmicutes	Clostridia	Clostridiales	Lachnospiraceae	Blautia	unknown species	1.46374	0.742829	0.236498	0.965306	-1.22724	0.836494
Cluster_341	Firmicutes	Clostridia	Clostridiales	Ruminococcaceae	[Eubacterium] coprostanoligenes group	unknown species	-3.0655	0.458888	-3.54127	0.422913	-0.475769	0.934507
Cluster_342	Bacteroidetes	Bacteroidia	Bacteroidales	Bacteroidaceae	Bacteroides	Bacteroides sp.	-0.834656	0.878538	-0.827476	0.859139	0.00717948	0.99838
Cluster_343	Firmicutes	Clostridia	Clostridiales	Lachnospiraceae	Coprococcus 2	Multi-affiliation	5.52881	0.0304778	1.29266	0.804693	-4.23615	0.165628
Cluster_345	Firmicutes	Clostridia	Clostridiales	Ruminococcaceae	Anaerotruncus	unknown species	-3.08531	0.50502	-3.55197	0.287401	-0.466652	0.945894
Cluster_346	Firmicutes	Clostridia	Clostridiales	Lachnospiraceae	Lachnoclostridium	Multi-affiliation	-5.6363	0.0701981	-1.56387	0.942663	4.07243	0.236345
Cluster_347	Firmicutes	Clostridia	Clostridiales	Christensenellaceae	Christensenellaceae R-7 group	unknown species	1.10973	0.87219	4.61796	0.0786405	3.50823	0.274656
Cluster_349	Firmicutes	Bacilli	Lactobacillales	Streptococcaceae	Streptococcus	Multi-affiliation	-4.93117	0.113334	1.29078	0.711657	6.22195	0.0278559
Cluster_35	Firmicutes	Clostridia	Clostridiales	Ruminococcaceae	Ruminococcaceae NK4A214 group	unknown species	-0.21205	0.956276	-3.48576	0.245858	-3.27371	0.332452
Cluster_350	Firmicutes	Clostridia	Clostridiales	Lachnospiraceae	Multi-affiliation	Multi-affiliation	-1.62509	0.833244	4.12278	0.282806	5.74787	0.0428867
Cluster_351	Firmicutes	Clostridia	Clostridiales	Ruminococcaceae	Ruminiclostridium 9	unknown species	-1.0145	0.87219	-1.40158	0.737966	-0.387075	0.948571
Cluster_352	Firmicutes	Clostridia	Clostridiales	Ruminococcaceae	Anaerotruncus	unknown species	-0.317919	0.934785	-0.0711753	0.9792	0.246744	0.959228
Cluster_354	Firmicutes	Clostridia	Clostridiales	Lachnospiraceae	Lachnospiraceae UCG-003	unknown species	2.65648	0.535538	0.851045	0.878438	-1.80543	0.650343
Cluster_356	Bacteroidetes	Bacteroidia	Bacteroidales	Prevotellaceae	Alloprevotella	unknown species	1.84739	0.610643	0.12552	0.972582	-1.72187	0.658441
Cluster_358	Firmicutes	Clostridia	Clostridiales	Ruminococcaceae	Ruminococcaceae UCG-013	unknown species	-0.116436	0.977749	-0.153223	0.971017	-0.0367868	0.992719
Cluster_359	Actinobacteria	Actinobacteria	Micrococcales	Micrococcaceae	Rothia	Multi-affiliation	-4.54122	0.0949507	-1.05807	0.889344	3.48314	0.255127
Cluster_36	Firmicutes	Bacilli	Lactobacillales	Lactobacillaceae	Lactobacillus	Multi-affiliation	0.396896	0.934785	1.02645	0.824642	0.629551	0.910477
Cluster_360	Bacteroidetes	Bacteroidia	Bacteroidales	Rikenellaceae	Rikenellaceae RC9 gut group	unknown species	0.620964	0.8935	-0.767914	0.926153	-1.38888	0.811474
Cluster_362	Bacteroidetes	Bacteroidia	Bacteroidales	Bacteroidaceae	Bacteroides	unknown species	2.47012	0.473273	-3.72578	0.215923	-6.19589	0.0247158
Cluster_363	Firmicutes	Clostridia	Clostridiales	Ruminococcaceae	Ruminococcaceae UCG-009	unknown species	0.793095	0.878538	-1.64891	0.74224	-2.442	0.4693
Cluster_366	Firmicutes	Clostridia	Clostridiales	Lachnospiraceae	Lachnospiraceae UCG-008	unknown species	-4.12942	0.547632	-0.133775	0.965306	3.99565	0.165628
Cluster_367	Bacteroidetes	Bacteroidia	Bacteroidales	Prevotellaceae	Prevotellaceae NK3B31 group	unknown species	1.74276	0.643111	1.08682	0.786181	-0.655942	0.899242
Cluster_368	Firmicutes	Clostridia	Clostridiales	Ruminococcaceae	Ruminococcaceae UCG-009	unknown species	-0.325156	0.934785	-0.107818	0.976353	0.217338	0.959228
Cluster_37	Firmicutes	Clostridia	Clostridiales	Lachnospiraceae	Roseburia	unknown species	3.04061	0.267238	4.2661	0.153299	1.22549	0.815102
Cluster_370	Firmicutes	Clostridia	Clostridiales	Ruminococcaceae	Ruminococcaceae NK4A214 group	unknown species	-0.655993	0.889756	-0.318002	0.955306	0.337991	0.955873
Cluster_371	Firmicutes	Clostridia	Clostridiales	Lachnospiraceae	Pseudobutyrivibrio	unknown species	1.05756	0.87219	4.1589	0.254928	3.10134	0.374479
Cluster_372	Bacteroidetes	Bacteroidia	Bacteroidales	Bacteroidales S24-7 group	unknown genus	unknown species	-3.97819	0.560243	-0.323799	0.955306	3.6544	0.224289
Cluster_375	Firmicutes	Clostridia	Clostridiales	Ruminococcaceae	Ruminococcaceae UCG-014	unknown species	-1.02925	0.87219	-4.35013	0.153299	-3.32088	0.327349
Cluster_376	Bacteroidetes	Bacteroidia	Bacteroidales	Porphyromonadaceae	Parabacteroides	unknown species	-2.30973	0.547632	-6.99998	0.0310335	-4.69025	0.10064
Cluster_379	Firmicutes	Clostridia	Clostridiales	Ruminococcaceae	unknown genus	unknown species	1.11081	0.87219	0.394771	0.944524	-0.716039	0.886374
Cluster_38	Firmicutes	Clostridia	Clostridiales	Ruminococcaceae	Ruminococcaceae UCG-002	unknown species	-0.972261	0.878538	-0.662128	0.889344	0.310132	0.955873
Cluster_380	Bacteroidetes	Bacteroidia	Bacteroidales	Bacteroidales S24-7 group	unknown genus	unknown species	-1.41832	0.769688	-0.739167	0.876695	0.679149	0.899242
Cluster_381	Firmicutes	Clostridia	Clostridiales	Ruminococcaceae	Ruminococcaceae UCG-005	unknown species	2.64855	0.473967	0.668366	0.926153	-1.98019	0.597112
Cluster_382	Tenericutes	Mollicutes	NB1-n	unknown family	unknown genus	unknown species	7.8236	0.00905183	1.50947	0.492356	-6.31413	0.0138559
Cluster_383	Firmicutes	Clostridia	Clostridiales	Ruminococcaceae	Ruminococcaceae UCG-002	Multi-affiliation	-0.667822	0.927776	1.30496	0.788935	1.97278	0.597112
Cluster_384	Firmicutes	Clostridia	Clostridiales	Ruminococcaceae	[Eubacterium] coprostanoligenes group	Eubacterium coprostanoligenes	6.79029	0.0126448	6.83923	0.0129734	0.0489369	0.955873
Cluster_386	Firmicutes	Clostridia	Clostridiales	Ruminococcaceae	Oscillospira	unknown species	0.638194	0.886814	-0.9535	0.82837	-1.59169	0.682281
Cluster_387	Firmicutes	Clostridia	Clostridiales	Lachnospiraceae	Lachnoclostridium	unknown species	-0.0670407	0.981409	-2.22239	0.49958	-2.15535	0.547951
Cluster_39	Proteobacteria	Gammaproteobacteria	Enterobacteriales	Enterobacteriaceae	Citrobacter	Multi-affiliation	-6.46705	0.0201634	-4.94979	0.0829075	1.51726	0.597112
Cluster_391	Firmicutes	Clostridia	Clostridiales	Ruminococcaceae	Ruminococcaceae UCG-010	unknown species	0.227614	0.95214	-2.59235	0.44389	-2.81996	0.367698
Cluster_392	Firmicutes	Clostridia	Clostridiales	Ruminococcaceae	unknown genus	unknown species	-3.42435	0.366452	-1.28571	0.788935	2.13864	0.555788
Cluster_393	Firmicutes	Clostridia	Clostridiales	Peptococcaceae	unknown genus	unknown species	-0.780927	0.878538	-1.22194	0.769664	-0.441016	0.942181
Cluster_394	Firmicutes	Clostridia	Clostridiales	Christensenellaceae	Christensenellaceae R-7 group	unknown species	0.882183	0.878538	-1.64936	0.706374	-2.53154	0.462005
Cluster_396	Firmicutes	Clostridia	Clostridiales	Ruminococcaceae	Ruminococcaceae UCG-014	unknown species	-5.76158	0.0660416	0.151936	0.965306	5.91351	0.165628
Cluster_397	Firmicutes	Clostridia	Clostridiales	Ruminococcaceae	Ruminococcaceae UCG-010	Multi-affiliation	1.60919	0.827726	-1.33592	0.785298	-2.94511	0.327349
Cluster_398	Firmicutes	Clostridia	Clostridiales	Christensenellaceae	Christensenellaceae R-7 group	unknown species	2.66861	0.413287	3.35776	0.289874	0.689149	0.898019
Cluster_4	Firmicutes	Clostridia	Clostridiales	Peptostreptococcaceae	Terrisporobacter	unknown species	1.51213	0.717603	2.29813	0.49958	0.786007	0.886374
Cluster_40	Firmicutes	Clostridia	Clostridiales	Ruminococcaceae	Ruminococcus 2	unknown species	-9.34223	0.00905183	2.61709	0.475141	11.9593	0.000198265
Cluster_400	Firmicutes	Clostridia	Clostridiales	Lachnospiraceae	Lachnoclostridium	Multi-affiliation	-1.28986	0.827726	0.438493	0.944524	1.72835	0.658441
Cluster_401	Proteobacteria	Betaproteobacteria	Burkholderiales	Alcaligenaceae	Sutterella	unknown species	0.0327316	0.988442	-0.168813	0.965306	-0.201545	0.96067
Cluster_402	Firmicutes	Clostridia	Clostridiales	Ruminococcaceae	Ruminococcaceae UCG-005	unknown species	-1.02356	0.87219	-2.2885	0.490683	-1.26494	0.793717
Cluster_403	Firmicutes	Clostridia	Clostridiales	Lachnospiraceae	[Eubacterium] ruminantium group	unknown species	2.44422	0.747615	-2.73011	0.638169	-5.17433	0.0483868
Cluster_404	Firmicutes	Clostridia	Clostridiales	Lachnospiraceae	unknown genus	unknown species	0.558392	0.903163	1.84754	0.756	1.28915	0.793717
Cluster_405	Firmicutes	Clostridia	Clostridiales	Ruminococcaceae	Ruminococcaceae UCG-013	unknown species	0.623624	0.886814	0.525916	0.926153	-0.0977084	0.991524
Cluster_406	Firmicutes	Clostridia	Clostridiales	Lachnospiraceae	Fusicatenibacter	Multi-affiliation	4.11547	0.111671	3.3883	0.317835	-0.727175	0.955873
Cluster_409	Firmicutes	Clostridia	Clostridiales	Ruminococcaceae	Hydrogenoanaerobacterium	unknown species	0.925304	0.878538	-0.118975	0.976582	-1.04428	0.836494
Cluster_41	Bacteroidetes	Bacteroidia	Bacteroidales	Prevotellaceae	Prevotellaceae NK3B31 group	unknown species	-0.137941	0.973152	-1.23786	0.785298	-1.09992	0.826
Cluster_411	Firmicutes	Clostridia	Clostridiales	Ruminococcaceae	Faecalibacterium	unknown species	-2.7709	0.405332	-0.943443	0.889344	1.82746	0.682281
Cluster_412	Firmicutes	Clostridia	Clostridiales	Lachnospiraceae	Lachnospiraceae NK4A136 group	unknown species	-2.38992	0.488559	-0.218702	0.965306	2.17121	0.597112
Cluster_414	Bacteroidetes	Bacteroidia	Bacteroidales	Bacteroidaceae	Bacteroides	unknown species	0.748051	0.878538	1.01874	0.825589	0.27069	0.959228
Cluster_415	Firmicutes	Bacilli	Lactobacillales	Lactobacillaceae	Lactobacillus	Multi-affiliation	-0.0541736	0.995043	3.225	0.440234	3.27918	0.367698
Cluster_416	Firmicutes	Clostridia	Clostridiales	Ruminococcaceae	unknown genus	Multi-affiliation	-3.2313	0.355134	-4.40751	0.282806	-1.17621	0.822744
Cluster_419	Firmicutes	Clostridia	Clostridiales	Lachnospiraceae	Lachnoclostridium	Multi-affiliation	-3.30768	0.1834	5.24838	0.0603595	8.55606	0.00135277
Cluster_42	Bacteroidetes	Bacteroidia	Bacteroidales	Prevotellaceae	Prevotella 2	unknown species	-4.19864	0.146459	-7.70005	0.00862524	-3.50141	0.274656
Cluster_420	Firmicutes	Clostridia	Clostridiales	Clostridiaceae 1	Clostridium sensu stricto 1	Multi-affiliation	1.24588	0.846417	-0.446978	0.944524	-1.69286	0.669581
Cluster_422	Firmicutes	Clostridia	Clostridiales	Ruminococcaceae	Ruminococcaceae UCG-014	unknown species	-2.0086	0.618388	-0.420346	0.944524	1.58826	0.686604
Cluster_424	Firmicutes	Clostridia	Clostridiales	Ruminococcaceae	Ruminococcaceae UCG-002	unknown species	1.54483	0.703811	-0.59381	0.921157	-2.13864	0.561632
Cluster_425	Firmicutes	Clostridia	Clostridiales	Ruminococcaceae	Ruminiclostridium 9	unknown species	0.932527	0.878538	-0.0572484	0.9792	-0.989776	0.836494
Cluster_428	Firmicutes	Clostridia	Clostridiales	Ruminococcaceae	Ruminococcus 1	unknown species	1.93521	0.653077	1.57458	0.781909	-0.360624	0.955873
Cluster_429	Firmicutes	Clostridia	Clostridiales	Lachnospiraceae	[Eubacterium] hallii group	unknown species	0.412032	0.918246	0.549154	0.926153	0.137122	0.971541
Cluster_43	Firmicutes	Clostridia	Clostridiales	Ruminococcaceae	Ruminococcus 1	unknown species	-0.672147	0.8935	-0.456825	0.944524	0.215321	0.959228
Cluster_430	Firmicutes	Clostridia	Clostridiales	Ruminococcaceae	Anaerotruncus	unknown species	6.0995	0.0618457	5.2903	0.032898	-0.809199	0.872795
Cluster_431	Firmicutes	Clostridia	Clostridiales	Christensenellaceae	Christensenellaceae R-7 group	unknown species	0.296885	0.937755	-1.37135	0.74576	-1.66824	0.682281
Cluster_432	Firmicutes	Clostridia	Clostridiales	Clostridiaceae 1	Clostridium sensu stricto 1	Multi-affiliation	-4.0335	0.149181	-2.70247	0.736594	1.33102	0.826
Cluster_433	Tenericutes	Mollicutes	NB1-n	unknown family	unknown genus	unknown species	1.90623	0.612391	1.57006	0.727827	-0.336172	0.953064
Cluster_434	Firmicutes	Clostridia	Clostridiales	Family XIII	Family XIII AD3011 group	unknown species	0.618187	0.898402	-0.362545	0.944524	-0.980732	0.862799
Cluster_435	Firmicutes	Clostridia	Clostridiales	Peptostreptococcaceae	Intestinibacter	unknown species	1.21957	0.846417	1.80039	0.611456	0.580817	0.910477
Cluster_436	Firmicutes	Clostridia	Clostridiales	Lachnospiraceae	Lachnospiraceae UCG-001	unknown species	1.64046	0.662137	-1.37864	0.74576	-3.01911	0.36194
Cluster_439	Bacteroidetes	Bacteroidia	Bacteroidales	Porphyromonadaceae	Parabacteroides	unknown species	-2.90584	0.320905	-1.92487	0.580618	0.980971	0.836494
Cluster_44	Proteobacteria	Deltaproteobacteria	Desulfovibrionales	Desulfovibrionaceae	Desulfovibrio	unknown species	-1.00389	0.87219	1.1908	0.769664	2.19469	0.531916
Cluster_441	Firmicutes	Clostridia	Clostridiales	Christensenellaceae	Christensenellaceae R-7 group	unknown species	1.11792	0.878538	-0.2848	0.959329	-1.40272	0.793717
Cluster_442	Firmicutes	Clostridia	Clostridiales	Ruminococcaceae	Oscillibacter	Multi-affiliation	1.0837	0.86653	-0.544868	0.926153	-1.62856	0.675811
Cluster_443	Proteobacteria	Betaproteobacteria	Burkholderiales	Alcaligenaceae	Sutterella	unknown species	-1.31232	0.824415	-2.95392	0.376747	-1.6416	0.675811
Cluster_444	Firmicutes	Clostridia	Clostridiales	Ruminococcaceae	Ruminococcaceae UCG-014	unknown species	-0.936319	0.878538	-2.23932	0.594574	-1.303	0.793717
Cluster_445	Firmicutes	Clostridia	Clostridiales	Ruminococcaceae	Ruminococcaceae UCG-004	unknown species	-2.55647	0.453954	-0.478786	0.965306	2.07768	0.579765
Cluster_446	Bacteroidetes	Bacteroidia	Bacteroidales	Porphyromonadaceae	Butyricimonas	unknown species	-2.39253	0.446733	1.01261	0.889344	3.40515	0.574861
Cluster_447	Firmicutes	Clostridia	Clostridiales	Ruminococcaceae	Ruminococcaceae UCG-014	unknown species	-0.196783	0.970866	-2.59725	0.434241	-2.40047	0.502268
Cluster_448	Firmicutes	Clostridia	Clostridiales	Lachnospiraceae	Lachnospiraceae NC2004 group	unknown species	0.456459	0.918246	0.230143	0.965306	-0.226316	0.959228
Cluster_45	Firmicutes	Clostridia	Clostridiales	Ruminococcaceae	Subdoligranulum	unknown species	1.08129	0.87219	-1.29972	0.756	-2.38101	0.470919
Cluster_450	Firmicutes	Clostridia	Clostridiales	Ruminococcaceae	Ruminococcus 1	unknown species	2.74169	0.37642	2.6141	0.483517	-0.127586	0.98463
Cluster_451	Firmicutes	Clostridia	Clostridiales	Ruminococcaceae	Ruminococcaceae UCG-010	unknown species	2.20154	0.488559	0.699105	0.889344	-1.50243	0.750854
Cluster_452	Firmicutes	Clostridia	Clostridiales	Lachnospiraceae	Coprococcus 1	Multi-affiliation	0.76907	0.878538	-1.59491	0.727827	-2.36398	0.48121
Cluster_453	Firmicutes	Clostridia	Clostridiales	Ruminococcaceae	Ruminiclostridium 9	unknown species	-0.362404	0.934785	1.03867	0.788935	1.40107	0.750854
Cluster_454	Firmicutes	Clostridia	Clostridiales	Ruminococcaceae	Ruminiclostridium 5	unknown species	0.917423	0.878538	-1.34144	0.745848	-2.25887	0.514367
Cluster_456	Firmicutes	Clostridia	Clostridiales	Ruminococcaceae	Ruminococcus 1	unknown species	-1.22145	0.846417	-1.22588	0.785298	-0.0044383	0.99838
Cluster_457	Firmicutes	Clostridia	Clostridiales	Ruminococcaceae	Ruminococcaceae UCG-010	unknown species	3.37974	0.200979	0.0579844	0.999877	-3.32176	0.274656
Cluster_46	Firmicutes	Bacilli	Lactobacillales	Streptococcaceae	Streptococcus	Multi-affiliation	-3.21299	0.371859	-1.1712	0.838208	2.04179	0.580039
Cluster_460	Firmicutes	Clostridia	Clostridiales	Ruminococcaceae	Ruminococcaceae UCG-002	unknown species	0.502975	0.890763	2.01866	0.500796	1.51568	0.671657
Cluster_461	Firmicutes	Clostridia	Clostridiales	Ruminococcaceae	Ruminococcaceae UCG-005	unknown species	0.350576	0.934785	-0.57449	0.926153	-0.925066	0.860234
Cluster_464	Firmicutes	Clostridia	Clostridiales	Ruminococcaceae	Ruminiclostridium 1	unknown species	2.35321	0.453144	3.40546	0.417624	1.05224	0.833683
Cluster_465	Firmicutes	Clostridia	Clostridiales	Ruminococcaceae	Ruminococcus 1	Multi-affiliation	6.64115	0.011962	4.58433	0.0991582	-2.05682	0.574861
Cluster_466	Firmicutes	Clostridia	Clostridiales	Ruminococcaceae	Ruminococcus 1	unknown species	0.925801	0.878538	1.01451	0.851996	0.0887115	0.971541
Cluster_467	Firmicutes	Clostridia	Clostridiales	Lachnospiraceae	Blautia	unknown species	-1.31432	0.833244	0.0479108	0.985098	1.36223	0.764009
Cluster_468	Firmicutes	Clostridia	Clostridiales	Ruminococcaceae	Ruminiclostridium	unknown species	-2.19295	0.572643	2.19768	0.486469	4.39063	0.149044
Cluster_47	Firmicutes	Clostridia	Clostridiales	Ruminococcaceae	Ruminococcaceae UCG-005	unknown species	5.14824	0.222446	-8.1467	0.018162	-13.2949	0.000198265
Cluster_470	Firmicutes	Clostridia	Clostridiales	Ruminococcaceae	Ruminiclostridium 9	unknown species	2.74569	0.320066	0.839766	0.889344	-1.90592	0.809027
Cluster_472	Firmicutes	Clostridia	Clostridiales	Lachnospiraceae	unknown genus	unknown species	-2.92673	0.371859	-3.74987	0.269195	-0.823138	0.871029
Cluster_473	Firmicutes	Clostridia	Clostridiales	Lachnospiraceae	unknown genus	unknown species	-0.0379721	0.999727	-2.20099	0.574114	-2.16302	0.574861
Cluster_475	Firmicutes	Clostridia	Clostridiales	Lachnospiraceae	Multi-affiliation	Multi-affiliation	0.540632	0.898402	0.193785	0.965306	-0.346847	0.955423
Cluster_476	Firmicutes	Clostridia	Clostridiales	Lachnospiraceae	[Eubacterium] ruminantium group	unknown species	3.42931	0.179559	5.68958	0.0605691	2.26027	0.574861
Cluster_477	Firmicutes	Clostridia	Clostridiales	Ruminococcaceae	unknown genus	unknown species	-4.53793	0.159787	-0.210134	0.944524	4.32779	0.0985737
Cluster_48	Bacteroidetes	Bacteroidia	Bacteroidales	Bacteroidales S24-7 group	unknown genus	unknown species	-0.315443	0.934785	-0.259499	0.962607	0.0559436	0.992719
Cluster_480	Actinobacteria	Coriobacteriia	Coriobacteriales	Coriobacteriaceae	unknown genus	unknown species	0.483764	0.908183	-3.95	0.183703	-4.43377	0.107008
Cluster_481	Firmicutes	Clostridia	Clostridiales	Ruminococcaceae	Ruminococcaceae UCG-014	unknown species	-2.82279	0.405332	-2.85037	0.436187	-0.0275857	0.997627
Cluster_483	Firmicutes	Clostridia	Clostridiales	Lachnospiraceae	Lachnospiraceae UCG-004	unknown species	3.104	0.302043	-0.641805	0.92109	-3.7458	0.311997
Cluster_485	Firmicutes	Clostridia	Clostridiales	Ruminococcaceae	Anaerotruncus	unknown species	-1.70193	0.846417	2.34006	0.455004	4.042	0.319272
Cluster_486	Firmicutes	Clostridia	Clostridiales	Lachnospiraceae	Lachnospiraceae NK4B4 group	unknown species	2.28813	0.523456	-0.296116	0.95842	-2.58425	0.443126
Cluster_489	Firmicutes	Clostridia	Clostridiales	Ruminococcaceae	Ruminococcaceae UCG-014	unknown species	0.26297	0.941674	-1.33801	0.769664	-1.60098	0.705889
Cluster_490	Firmicutes	Clostridia	Clostridiales	Lachnospiraceae	Blautia	Multi-affiliation	2.92212	0.447243	2.95314	0.436187	0.0310203	0.997627
Cluster_491	Bacteroidetes	Bacteroidia	Bacteroidales	Prevotellaceae	Prevotellaceae NK3B31 group	unknown species	1.99323	0.540695	3.58165	0.358034	1.58842	0.705889
Cluster_492	Firmicutes	Clostridia	Clostridiales	Ruminococcaceae	Ruminococcus 1	unknown species	0.105645	0.937755	0.0790497	0.955306	-0.0265951	0.99838
Cluster_493	Bacteroidetes	Bacteroidia	Bacteroidales	Rikenellaceae	Rikenellaceae RC9 gut group	unknown species	-1.03792	0.878538	-0.812597	0.85496	0.225324	0.959228
Cluster_494	Bacteroidetes	Bacteroidia	Bacteroidales	Prevotellaceae	Prevotellaceae UCG-003	unknown species	-0.943652	0.878538	-7.15043	0.0122351	-6.20677	0.0165835
Cluster_495	Firmicutes	Clostridia	Clostridiales	Ruminococcaceae	Ruminococcus 1	Ruminococcus flavefaciens	-1.252	0.851218	-1.7556	0.682692	-0.5036	0.931683
Cluster_5	Firmicutes	Clostridia	Clostridiales	Peptostreptococcaceae	Multi-affiliation	Multi-affiliation	-0.211928	0.952693	-1.14991	0.782867	-0.937983	0.852262
Cluster_50	Bacteroidetes	Bacteroidia	Bacteroidales	Bacteroidales RF16 group	unknown genus	unknown species	-0.825866	0.878538	1.68532	0.727827	2.51119	0.441222
Cluster_502	Bacteroidetes	Bacteroidia	Bacteroidales	Prevotellaceae	Prevotella 1	unknown species	-6.90868	0.0304778	-2.8205	0.500796	4.08818	0.22885
Cluster_505	Firmicutes	Clostridia	Clostridiales	Clostridiaceae 1	Clostridium sensu stricto 1	Multi-affiliation	2.39621	0.417727	-0.841397	0.838208	-3.23761	0.274656
Cluster_51	Firmicutes	Clostridia	Clostridiales	Lachnospiraceae	[Ruminococcus] gauvreauii group	unknown species	-0.775447	0.878538	-1.65225	0.673888	-0.876801	0.861465
Cluster_511	Firmicutes	Clostridia	Clostridiales	Lachnospiraceae	Acetitomaculum	unknown species	0.611522	0.889756	1.48745	0.706374	0.875928	0.934861
Cluster_512	Firmicutes	Clostridia	Clostridiales	Family XIII	Mogibacterium	unknown species	1.89025	0.746388	0.360631	0.965306	-1.52962	0.682281
Cluster_515	Firmicutes	Clostridia	Clostridiales	Ruminococcaceae	Ruminococcaceae UCG-010	unknown species	3.60137	0.366452	-1.98805	0.580618	-5.58942	0.0991153
Cluster_518	Firmicutes	Clostridia	Clostridiales	Ruminococcaceae	Ruminococcaceae UCG-010	unknown species	4.92282	0.0702951	6.61546	0.0144172	1.69264	0.826
Cluster_52	Bacteroidetes	Bacteroidia	Bacteroidales	Prevotellaceae	unknown genus	unknown species	0.750781	0.918246	-8.69301	0.0038826	-9.44379	0.00135277
Cluster_523	Firmicutes	Clostridia	Clostridiales	Ruminococcaceae	Ruminococcaceae UCG-014	unknown species	1.03662	0.87219	1.90174	0.577301	0.865122	0.872795
Cluster_526	Firmicutes	Clostridia	Clostridiales	Ruminococcaceae	Ruminiclostridium	unknown species	1.02416	0.87219	0.0428976	0.9792	-0.981264	0.872795
Cluster_527	Firmicutes	Clostridia	Clostridiales	Ruminococcaceae	Ruminococcaceae UCG-005	unknown species	0.525612	0.8935	-2.77987	0.49958	-3.30549	0.343441
Cluster_529	Firmicutes	Clostridia	Clostridiales	Christensenellaceae	Christensenellaceae R-7 group	unknown species	1.84373	0.643111	0.422673	0.944524	-1.42105	0.741631
Cluster_53	Bacteroidetes	Bacteroidia	Bacteroidales	Bacteroidaceae	Bacteroides	unknown species	0.0543857	0.986821	-2.43633	0.46832	-2.49071	0.470919
Cluster_530	Firmicutes	Clostridia	Clostridiales	Clostridiaceae 1	Clostridium sensu stricto 1	unknown species	1.74163	0.656509	1.23888	0.776373	-0.502745	0.931683
Cluster_532	Firmicutes	Clostridia	Clostridiales	Clostridiales vadinBB60 group	unknown genus	unknown species	0.842241	0.878538	0.975102	0.788935	0.132861	0.955873
Cluster_533	Firmicutes	Clostridia	Clostridiales	Ruminococcaceae	Ruminococcaceae UCG-010	unknown species	0.747584	0.878538	1.39626	0.74576	0.648672	0.899242
Cluster_534	Firmicutes	Clostridia	Clostridiales	Ruminococcaceae	Ruminococcaceae UCG-014	unknown species	-0.333122	0.934785	0.1488	0.974315	0.481922	0.942181
Cluster_535	Firmicutes	Clostridia	Clostridiales	Ruminococcaceae	Ruminococcaceae UCG-010	unknown species	0.692933	0.878538	0.240355	0.965306	-0.452578	0.948072
Cluster_536	Firmicutes	Clostridia	Clostridiales	Lachnospiraceae	Roseburia	unknown species	-0.470575	0.908183	0.00970001	0.998471	0.480275	0.942181
Cluster_54	Firmicutes	Clostridia	Clostridiales	Ruminococcaceae	[Eubacterium] coprostanoligenes group	unknown species	-5.57093	0.0701981	4.39723	0.246525	9.96816	0.00135277
Cluster_546	Firmicutes	Clostridia	Clostridiales	Family XIII	[Eubacterium] brachy group	unknown species	-6.76944	0.0254175	-1.59955	0.769664	5.16988	0.0871092
Cluster_548	Firmicutes	Clostridia	Clostridiales	Lachnospiraceae	Lachnospiraceae UCG-001	unknown species	1.45454	0.788984	2.49553	0.490683	1.04099	0.872795
Cluster_55	Firmicutes	Clostridia	Clostridiales	Lachnospiraceae	Lachnospiraceae NK4A136 group	unknown species	3.77918	0.142266	2.31203	0.534954	-1.46715	0.793717
Cluster_553	Firmicutes	Clostridia	Clostridiales	Ruminococcaceae	Ruminococcus 1	unknown species	3.29564	0.23786	2.3818	0.577301	-0.913846	0.872795
Cluster_56	Firmicutes	Clostridia	Clostridiales	Christensenellaceae	Christensenellaceae R-7 group	unknown species	1.2528	0.834759	1.57127	0.727827	0.318471	0.955873
Cluster_565	Firmicutes	Clostridia	Clostridiales	Lachnospiraceae	Lachnoclostridium	Multi-affiliation	-1.27507	0.834759	2.24343	0.490683	3.5185	0.274656
Cluster_567	Firmicutes	Clostridia	Clostridiales	Clostridiales vadinBB60 group	unknown genus	unknown species	6.00274	0.0304778	5.69195	0.018162	-0.310794	0.942181
Cluster_57	Bacteroidetes	Bacteroidia	Bacteroidales	p-2534-18B5 gut group	unknown genus	unknown species	-0.130206	0.570134	-10.3009	0.00321714	-10.1706	0.00742799
Cluster_570	Firmicutes	Clostridia	Clostridiales	Ruminococcaceae	[Eubacterium] coprostanoligenes group	unknown species	2.2436	0.495665	3.81999	0.185314	1.57639	0.682281
Cluster_573	Firmicutes	Clostridia	Clostridiales	Ruminococcaceae	Ruminococcaceae UCG-010	unknown species	1.05846	0.87219	1.50356	0.727827	0.445102	0.942181
Cluster_575	Firmicutes	Bacilli	Lactobacillales	Streptococcaceae	Streptococcus	Multi-affiliation	2.6264	0.363302	6.47854	0.0144172	3.85214	0.157903
Cluster_577	Firmicutes	Clostridia	Clostridiales	Ruminococcaceae	Ruminococcaceae UCG-010	unknown species	0.417498	0.908183	-1.56412	0.713739	-1.98162	0.682281
Cluster_58	Firmicutes	Clostridia	Clostridiales	Ruminococcaceae	Ruminococcus 1	unknown species	-0.361351	0.934785	0.142454	0.971017	0.503805	0.948072
Cluster_580	Firmicutes	Clostridia	Clostridiales	Family XI	Sedimentibacter	unknown species	6.45732	0.0127492	-0.0223274	1	-6.47965	0.00927282
Cluster_589	Tenericutes	Mollicutes	NB1-n	unknown family	unknown genus	unknown species	0.685891	0.878538	0.435181	0.944524	-0.25071	0.959228
Cluster_59	Firmicutes	Clostridia	Clostridiales	Lachnospiraceae	unknown genus	unknown species	-0.188605	0.966253	0.263105	0.965306	0.45171	0.942181
Cluster_594	Firmicutes	Clostridia	Clostridiales	Lachnospiraceae	Multi-affiliation	Multi-affiliation	-0.622907	0.889756	0.270174	0.963018	0.893082	0.872795
Cluster_595	Firmicutes	Clostridia	Clostridiales	Ruminococcaceae	Ruminococcaceae UCG-010	unknown species	4.77056	0.0646237	4.34381	0.133342	-0.426742	0.955873
Cluster_6	Bacteroidetes	Bacteroidia	Bacteroidales	Prevotellaceae	Prevotellaceae NK3B31 group	unknown species	4.62179	0.0702951	2.8455	0.437752	-1.77628	0.658441
Cluster_60	Bacteroidetes	Bacteroidia	Bacteroidales	Bacteroidales S24-7 group	unknown genus	unknown species	-1.20297	0.87219	-2.9201	0.364747	-1.71713	0.750757
Cluster_603	Firmicutes	Clostridia	Clostridiales	Lachnospiraceae	[Eubacterium] hallii group	Multi-affiliation	3.30287	0.21855	3.36491	0.250218	0.0620452	0.971541
Cluster_61	Firmicutes	Bacilli	Lactobacillales	Lactobacillaceae	Lactobacillus	Multi-affiliation	-3.68435	0.302043	1.35382	0.745848	5.03817	0.0713468
Cluster_615	Firmicutes	Clostridia	Clostridiales	Ruminococcaceae	Ruminococcaceae UCG-005	unknown species	2.81908	0.308942	1.87331	0.581828	-0.945775	0.860234
Cluster_616	Firmicutes	Clostridia	Clostridiales	Ruminococcaceae	Ruminococcaceae UCG-004	unknown species	1.70205	0.656509	2.21674	0.490683	0.514683	0.886374
Cluster_618	Firmicutes	Clostridia	Clostridiales	Ruminococcaceae	Ruminiclostridium 5	Multi-affiliation	3.51341	0.200404	2.8203	0.423677	-0.693106	0.886374
Cluster_619	Firmicutes	Clostridia	Clostridiales	Ruminococcaceae	Ruminococcaceae UCG-013	unknown species	0.00405741	0.970937	-3.42588	0.263692	-3.42993	0.253161
Cluster_620	Firmicutes	Clostridia	Clostridiales	Lachnospiraceae	Multi-affiliation	Multi-affiliation	-3.74191	0.134953	3.02843	0.296513	6.77035	0.0072736
Cluster_623	Firmicutes	Clostridia	Clostridiales	Lachnospiraceae	unknown genus	unknown species	2.58623	0.371859	-0.164642	0.969596	-2.75087	0.367698
Cluster_629	Firmicutes	Clostridia	Clostridiales	Lachnospiraceae	Anaerostipes	Anaerostipes sp.	2.29893	0.453954	1.5622	0.751777	-0.736728	0.910477
Cluster_63	Firmicutes	Clostridia	Clostridiales	Lachnospiraceae	Lachnoclostridium	Multi-affiliation	-7.96336	0.0254175	0.159	0.972582	8.12236	0.00265187
Cluster_64	Firmicutes	Clostridia	Clostridiales	Lachnospiraceae	Lachnospiraceae NK4A136 group	unknown species	-0.122302	0.973269	2.07265	0.581828	2.19495	0.574861
Cluster_642	Firmicutes	Clostridia	Clostridiales	Family XIII	[Eubacterium] nodatum group	unknown species	-0.124795	0.970866	-1.03767	0.838208	-0.912871	0.886374
Cluster_647	Firmicutes	Clostridia	Clostridiales	Clostridiaceae 1	Clostridium sensu stricto 1	unknown species	-3.02088	0.302043	-3.42058	0.289976	-0.399697	0.943708
Cluster_649	Firmicutes	Clostridia	Clostridiales	Ruminococcaceae	Ruminococcaceae UCG-005	unknown species	0.74835	0.878538	0.331062	0.955306	-0.417288	0.943708
Cluster_65	Bacteroidetes	Bacteroidia	Bacteroidales	Bacteroidales S24-7 group	unknown genus	unknown species	-0.47848	0.929205	1.25087	0.851996	1.72935	0.675811
Cluster_66	Firmicutes	Bacilli	Lactobacillales	Lactobacillaceae	Lactobacillus	Multi-affiliation	-2.25221	0.473967	1.72632	0.745848	3.97853	0.316168
Cluster_660	Firmicutes	Clostridia	Clostridiales	Family XIII	Family XIII UCG-001	unknown species	-1.01086	0.878538	0.931013	0.838208	1.94187	0.597112
Cluster_665	Firmicutes	Clostridia	Clostridiales	Clostridiales vadinBB60 group	unknown genus	unknown species	0.812431	0.878538	-4.09938	0.188094	-4.91181	0.0985737
Cluster_67	Firmicutes	Clostridia	Clostridiales	Lachnospiraceae	Lachnoclostridium	unknown species	0.503467	0.906478	9.73559	0.00108058	9.23212	0.00135277
Cluster_674	Actinobacteria	Coriobacteriia	Coriobacteriales	Coriobacteriaceae	Adlercreutzia	Adlercreutzia equolifaciens	-3.78199	0.1834	-5.98363	0.0262697	-2.20163	0.421447
Cluster_676	Firmicutes	Clostridia	Clostridiales	Lachnospiraceae	Anaerosporobacter	unknown species	0.063038	0.988442	1.83996	0.581828	1.77692	0.682281
Cluster_68	Bacteroidetes	Bacteroidia	Bacteroidales	Bacteroidaceae	Bacteroides	unknown species	0.558133	0.8935	-0.964716	0.825589	-1.52285	0.728305
Cluster_69	Bacteroidetes	Bacteroidia	Bacteroidales	Rikenellaceae	Rikenellaceae RC9 gut group	unknown species	-2.07429	0.540695	-2.33041	0.488833	-0.256125	0.958173
Cluster_70	Firmicutes	Clostridia	Clostridiales	Ruminococcaceae	Ruminococcus 1	unknown species	1.51364	0.87142	0.636907	0.926153	-0.876729	0.8669
Cluster_71	Firmicutes	Clostridia	Clostridiales	Lachnospiraceae	Lachnospiraceae NK4A136 group	unknown species	5.06619	0.1834	-6.52611	0.0262697	-11.5923	0.000300997
Cluster_712	Firmicutes	Clostridia	Clostridiales	Family XIII	unknown genus	unknown species	-4.96335	0.089016	-0.529205	0.838208	4.43415	0.131637
Cluster_718	Firmicutes	Clostridia	Clostridiales	Ruminococcaceae	Ruminococcaceae UCG-014	unknown species	3.7423	0.162511	1.71774	0.688338	-2.02456	0.574861
Cluster_72	Bacteroidetes	Bacteroidia	Bacteroidales	Rikenellaceae	Rikenellaceae RC9 gut group	unknown species	-2.32276	0.548009	-2.795	0.586888	-0.472236	0.944031
Cluster_73	Bacteroidetes	Bacteroidia	Bacteroidales	Bacteroidaceae	Bacteroides	Multi-affiliation	-3.69302	0.244087	1.4479	0.859139	5.14092	0.367698
Cluster_730	Firmicutes	Clostridia	Clostridiales	Ruminococcaceae	Ruminococcus 1	unknown species	0.564146	0.8935	-2.93433	0.516197	-3.49848	0.253161
Cluster_733	Firmicutes	Clostridia	Clostridiales	Lachnospiraceae	unknown genus	unknown species	1.41415	0.760416	1.01575	0.838208	-0.398403	0.992719
Cluster_74	Firmicutes	Clostridia	Clostridiales	Lachnospiraceae	Lachnoclostridium	Multi-affiliation	-6.14574	0.0304778	2.61433	0.511433	8.76007	0.00232189
Cluster_745	Bacteroidetes	Bacteroidia	Bacteroidales	Rikenellaceae	Alistipes	unknown species	5.87641	0.0254175	5.26601	0.0365426	-0.610398	0.952357
Cluster_748	Firmicutes	Clostridia	Clostridiales	Lachnospiraceae	Marvinbryantia	unknown species	2.30369	0.500596	-2.10156	0.550821	-4.40525	0.131637
Cluster_75	Bacteroidetes	Bacteroidia	Bacteroidales	Porphyromonadaceae	Parabacteroides	Multi-affiliation	-0.141245	0.975229	8.23881	0.00862524	8.38006	0.00428878
Cluster_751	Firmicutes	Clostridia	Clostridiales	Ruminococcaceae	Ruminococcaceae UCG-014	unknown species	2.69656	0.371859	3.99555	0.147063	1.29899	0.793717
Cluster_76	Firmicutes	Clostridia	Clostridiales	Ruminococcaceae	[Eubacterium] coprostanoligenes group	unknown species	0.264592	0.952693	0.528959	0.944524	0.264367	0.955873
Cluster_762	Bacteroidetes	Bacteroidia	Bacteroidales	Prevotellaceae	Prevotella 7	unknown species	4.18656	0.0927418	-1.47835	0.727827	-5.66491	0.0273691
Cluster_77	Firmicutes	Clostridia	Clostridiales	Ruminococcaceae	Ruminococcaceae NK4A214 group	unknown species	1.00748	0.878538	-2.30831	0.510917	-3.3158	0.253161
Cluster_78	Bacteroidetes	Bacteroidia	Bacteroidales	Prevotellaceae	Alloprevotella	unknown species	-4.30364	0.133261	-4.86394	0.0796912	-0.560298	0.938426
Cluster_793	Proteobacteria	Alphaproteobacteria	Rhodospirillales	Rhodospirillaceae	unknown genus	unknown species	-4.2142	0.1834	-2.05041	0.706374	2.16379	0.65453
Cluster_8	Fusobacteria	Fusobacteriia	Fusobacteriales	Fusobacteriaceae	Fusobacterium	Multi-affiliation	-4.50425	0.113968	3.58411	0.224909	8.08836	0.00265187
Cluster_801	Firmicutes	Bacilli	Lactobacillales	Streptococcaceae	Streptococcus	Multi-affiliation	-5.81961	0.0587486	-1.25815	0.785298	4.56146	0.0991153
Cluster_808	Firmicutes	Clostridia	Clostridiales	Ruminococcaceae	Ruminococcaceae NK4A214 group	unknown species	-0.384002	0.87966	-4.25356	0.143857	-3.86956	0.167128
Cluster_81	Firmicutes	Clostridia	Clostridiales	Lachnospiraceae	Anaerostipes	Multi-affiliation	1.90075	0.572643	1.52158	0.736594	-0.379167	0.955873
Cluster_82	Bacteroidetes	Bacteroidia	Bacteroidales	Bacteroidales S24-7 group	unknown genus	unknown species	6.39948	0.214202	5.02262	0.0520899	-1.37686	0.836494
Cluster_83	Firmicutes	Clostridia	Clostridiales	Lachnospiraceae	Lachnospiraceae FCS020 group	unknown species	-0.0317457	0.988442	3.15151	0.405317	3.18326	0.425039
Cluster_84	Bacteroidetes	Bacteroidia	Bacteroidales	Bacteroidaceae	Bacteroides	unknown species	0.0967719	0.975229	1.34517	0.769664	1.2484	0.815102
Cluster_85	Bacteroidetes	Bacteroidia	Bacteroidales	Bacteroidales S24-7 group	unknown genus	unknown species	-0.699406	0.878538	-2.11017	0.580618	-1.41076	0.759328
Cluster_86	Firmicutes	Clostridia	Clostridiales	Family XIII	Family XIII AD3011 group	unknown species	-1.11082	0.86653	-0.784088	0.874228	0.326736	0.955873
Cluster_869	Firmicutes	Clostridia	Clostridiales	Lachnospiraceae	[Eubacterium] ruminantium group	unknown species	0.526493	0.878538	-3.94661	0.190164	-4.4731	0.0991153
Cluster_87	Firmicutes	Clostridia	Clostridiales	Lachnospiraceae	unknown genus	unknown species	-9.12722	0.00916553	0.614484	0.889344	9.7417	0.00099841
Cluster_88	Firmicutes	Clostridia	Clostridiales	Christensenellaceae	Christensenellaceae R-7 group	Multi-affiliation	2.42928	0.593569	1.42017	0.825589	-1.00911	0.836494
Cluster_89	Firmicutes	Clostridia	Clostridiales	Lachnospiraceae	Acetitomaculum	unknown species	0.159541	0.970866	0.960279	0.825589	0.800738	0.874866
Cluster_9	Bacteroidetes	Bacteroidia	Bacteroidales	Bacteroidaceae	Bacteroides	Multi-affiliation	-7.17445	0.0402249	-0.713421	0.92109	6.46103	0.0123474
Cluster_90	Firmicutes	Clostridia	Clostridiales	Lachnospiraceae	unknown genus	unknown species	2.37797	0.703811	-8.11938	0.00587675	-10.4973	0.000708735
Cluster_91	Firmicutes	Clostridia	Clostridiales	Lachnospiraceae	Lachnospiraceae UCG-005	unknown species	0.802045	0.878538	0.388691	0.944524	-0.413355	0.943708
Cluster_92	Firmicutes	Clostridia	Clostridiales	Ruminococcaceae	Ruminococcus 1	unknown species	-0.457997	0.908183	2.7252	0.401815	3.1832	0.29958
Cluster_929	Bacteroidetes	Bacteroidia	Bacteroidales	Porphyromonadaceae	Parabacteroides	unknown species	-1.70534	0.656509	1.84015	0.580618	3.5455	0.253161
Cluster_93	Firmicutes	Clostridia	Clostridiales	Ruminococcaceae	Multi-affiliation	Multi-affiliation	0.51708	0.908183	0.760271	0.859139	0.243191	0.959228
Cluster_94	Firmicutes	Clostridia	Clostridiales	Lachnospiraceae	Roseburia	Multi-affiliation	4.2532	0.128052	1.53103	0.785298	-2.72217	0.658441
Cluster_95	Firmicutes	Clostridia	Clostridiales	Christensenellaceae	Christensenellaceae R-7 group	unknown species	4.71361	0.0701981	-0.0699831	0.976353	-4.7836	0.0985737
Cluster_96	Firmicutes	Clostridia	Clostridiales	Ruminococcaceae	Ruminococcaceae UCG-002	unknown species	2.55682	0.371859	2.62045	0.411298	0.0636342	0.991812
Cluster_97	Firmicutes	Clostridia	Clostridiales	Lachnospiraceae	Oribacterium	unknown species	0.900682	0.878538	-1.10418	0.785298	-2.00486	0.590879
Cluster_98	Firmicutes	Clostridia	Clostridiales	Lachnospiraceae	Lachnoclostridium	Multi-affiliation	-0.702789	0.878538	-0.339628	0.955306	0.363161	0.955423
Cluster_99	Firmicutes	Clostridia	Clostridiales	Ruminococcaceae	Ruminiclostridium 6	unknown species	0.84397	0.8935	-0.331167	0.955306	-1.17514	0.886374

## Sheet: alpha-diversity
Addition of dairy lipids and probiotic Lactobacillus fermentum in infant formula programs gut microbiota and entero-insular axis in adult minipigs
Marion Lemaire1,2, Samir Dou3, Armelle Cahu1, Michèle Formal1, Laurence Le Normand1, Véronique Romé1, Isabelle Nogret1, Stéphanie Ferret-Bernard1, Moez Rhimi4, Isabelle Cuinet2, Cécile Canlet5, Marie Tremblay-Franco5, Pascale Le Ruyet2, Charlotte Baudry2, Philippe Gérard4, Isabelle Le Huërou-Luron1#,Sophie Blat1#*
Supplementary Table 1: Effects of dairy lipids and Lf on alpha-diversity
	Diet effect (Pr (> F))
Observed OTUs, n	0.29
Shannon	0.24
Simpson	0.63
Inverse Simpson	0.51
Chao 1	0.32
Formulas contained as lipids either: only plant lipids (PL), a half-half mixture of plant and dairy lipids (DL) or a half-half mixture of plant and dairy lipids supplemented with Lf (DL+Lf).
Date were rarefied to 15000 sequences.

## Sheet: beta-diversity
Addition of dairy lipids and probiotic Lactobacillus fermentum in infant formula programs gut microbiota and entero-insular axis in adult minipigs
Marion Lemaire1,2, Samir Dou3, Armelle Cahu1, Michèle Formal1, Laurence Le Normand1, Véronique Romé1, Isabelle Nogret1, Stéphanie Ferret-Bernard1, Moez Rhimi4, Isabelle Cuinet2, Cécile Canlet5, Marie Tremblay-Franco5, Pascale Le Ruyet2, Charlotte Baudry2, Philippe Gérard4, Isabelle Le Huërou-Luron1#,Sophie Blat1#*
Supplementary Table 1: Effects of dairy lipids and Lf on beta-diversity
	Diet effect (Pr (>F) Adonis)
UniFrac	0.37
Weighted UniFrac	0.52
Jaccard	0.2
Bray-Curtis	0.2
Formulas contained as lipids either: only plant lipids (PL), a half-half mixture of plant and dairy lipids (DL) or a half-half mixture of plant and dairy lipids supplemented with Lf (DL+Lf).
Date were rarefied to 15000 sequences.
